# Supplementary material for: Comparative Analysis of Oral Microbiome in Indian Type 2 Diabetes Mellitus (T2DM) and Periodontitis Cohorts
Source: Diseases. 2026 Jan 23;14(2):38. doi: 10.3390/diseases14020038 (PMC12939639; doi:10.3390/diseases14020038)
Supplement: Supplementary file 1 [file diseases-14-00038-s001.zip]

Archive with 6 entries (6 files):
- Supplementary Table S1.xls
- Supplementary Table S2.xlsx
- Supplementary Table S3.xlsx
- Supplementary Table S4.xlsx
- Supplementary Table S5.xlsx
- Supplementary Table S6.xlsx
