# Supplementary material for: Comparative Analysis of Oral Microbiome in Indian Type 2 Diabetes Mellitus (T2DM) and Periodontitis Cohorts
Source: Diseases. 2026 Jan 23;14(2):38. doi: 10.3390/diseases14020038 (PMC12939639; doi:10.3390/diseases14020038)
Supplement: Supplementary file 1 [file diseases-14-00038-s001.zip › Supplementary Table S1.xls]

## Sheet: Table S1
Metadata Table 1. Clinical assessment of the study participants													Diet Assessment
Sr No	Study Group	Age (years)	Sex	Height	Weight (kg)	BMI (Underweight/Normal weight/Obese)	HbA1c (%)	Teeth Brushing Habits	Smoking Cigarette/Alcohol habits	Mouthwash use	Exercise Habits	Diabetes duration (years) & Family history	Dietary habit (Veg/Non veg/Keto diet/ HFSS-High protein-fat-sugar diet)	Water intake (per day)	Juice & Beverages (Tea/milk/coffee/packed juice)	Dairy products (milk/cheese/yoghurt)	Raw vegetables/fruits	Whole grains (pasta/bread/rice/legumes)	Co-morbidity
1	T2DM 1 (Type 2 Diabetes Mellitus)	36	Male	5'10''	90	Overweight	6.1	1 per day (Sometimes No)	Yes heavy consumer (Alcohol)	1-3 times per week	No	2	All	6 glasses	All	All	Yes (but rarely green vegetables)	Yes all	Sweating after walking
2	T2DM 2	37	Female	5'8''	60	Normal Weight	6.1	1 per day	Yes heavy smoker (Cigarette/ alcohol)	1 time per week	Yes (walking, aerobics, swimming, yoga)	2	All	4 glasses	All	All	Yes (fruits rarerly)	Yes all	Palpitations
3	T2DM 3	40	Male	5'11''	93	Overweight	7.5	1 per day	Yes (4 times/day Tobacco; moderate alcohol)	None	No	5	Veg/non-veg	2 glasses	Tea	None	Yes (only raw vegetables)	Yes	Cardiac arrhythmias
4	T2DM 4	31	Female	5'1''	64	Overweight	7.1	1 per day (sometime twice)	Yes moderate (alcohol)	None (sometimes 1 per month)	No (sometimes yoga, swimming)	2	All	2 glasses	All	All	Yes (on daily basis)	Yes (Pasta)	Cardiac arrhythmias; Joint pain; low bp)
5	T2DM 5	39	Female	5'2''	83	Obese	6.2	1 per day	Non-Smoker	Sometimes	Yes (walking)	6; Grand mother	Veg/non-veg	8 glasses	Sugar free tea/black coffee	Yoghurt	Yes	Yes (Rice, legumes)	Cardiac arrhythmias; Joint pain; low bp)
6	T2DM 6	36	Male	5'5''	77	Overweight	6.8	1 per day	Yes (Moderate smoker; alcohol)	1 time per week	Yes (aerobics)	1	All	6 glasses	All	All	Yes	Yes (Rice, pasta)	Hypertension
7	T2DM 7	38	Female	5'3''	68	Overweight	6.3	1 per day	Yes (alcohol sometimes)	None	Yes (walking)	3	All	5 glasses	Tea/coffee/juice	Milk/yoghurt	Yes	Yes	Dizziness
8	T2DM 8	35	Male	5'5''	71	Overweight	6.5	1 per day	Yes (Heavy smoker, chewing tobacco, alcohol on weekend)	None	Yes (gym)	1	All	8-9 glasses	All	All	Yes (Banana, apple, orange mostly)	Yes	No other symptoms
9	T2DM 9	37	Male	5'4''	69	Normal Weight	6.1	1 per day	Non-Smoker	None	Yes (walking)	2	Veg	7 glasses	Tea/Juice	Yoghurt	Yes (Banana, guava)	Yes	None
10	T2DM 10	40	Male	5'5''	82	Overweight	6.1	1 per day	Non-Smoker (but, alcohol)	Yes (1/per week)	Yes (running)	4	All (No high fat)	9-10 glasses	Tea/juice	Yoghurt	Yes (seassional)	Yes (No pasta)	Hypertension
11	T2DM 11	30	Female	4'11''	62	Obese	6.2	1 per day	Non-smoker	None	Yes (walking/running	6 months	All	7-8 glasses	All	All	Yes all	Yes all (less legumes)	Palpitations, Dizziness, sweating after walking/running)
12	T2DM 12	39	Female	5'1''	77	Obese	6.1	1 per day	Non-smoker	None	Yes (walking, light yoga)	5; Father	Veg	8 glasses	Sometimes coconut water	None	Yes (seassional)	Yes (No pasta)	Cardiac arrhythmias; Joint pain)
13	T2DM 13	35	Male	5'6''	89	Overweight	7.2	1 per day	Yes (alcohol sometimes)	Yes (sometimes)	Yes (Walking)	1.5	All (Avoid high fats)	9- 10 glasses	Tea/coffee/juice	Yoghurt	Yes (sessional)	Yes (No pasta)	None
14	T2DM 14	38	Female	5'2''	73	Overweight	6	1 per day	Non-smoker	None	Yes (walking)	3	All (avoid high sugar, fat)	6 glasses	Tea	None	Yes (sessional; fruits rarely)	Yes (Rice & Bhakri only)	Joint pain
15	T2DM 15	40	Female	5'2''	70	Overweight	6.2	1 per day	Non-smoker (but, chewing tobacco)	None	Yes (walking)	2.5	All (avoid high sugar, fat)	9-10 glasses	Tea	Yoghurt sometimes	Yes (sessional; fruits rarely)	Yes (Rice & Chapati)	Tingling pain during walking; muscle cramp at night
16	T2DM 16	37	Male	5'6''	79	Overweight	6.1	1 per day	Yes (Moderate smoker, alcohol)	Yes (sometimes)	Yes (Cycling)	2	All (avoid high sugar, fat)	10 glasses	Tea/coffee/juice	All	Yes	Yes	None
17	T2DM 17	35	Male	5'8''	81	Overweight	6.2	1 per day	Yes (Moderate smoker, alcohol)	None	Yes (walking)	2	All	8-9 glasses	Tea/juice	Usually No	Yes (sessional)	Yes	None
18	T2DM 18	39	Female	5'3''	65	Overweight	6.8	1 per day	Non-smoker	Yes (sometimes)	Yes (walking)	3.5; Mother	All (avaoid high sugar, fat)	8 glasses	Tea	None	Yes (sessional; fruits rarely)	Yes (No pasta)	Left arm pain; muscle cramp
19	T2DM 19	38	Male	5'8''	89	Obese	7.1	1 per day	Yes (Moderate smoker; alcohol)	None	Yes (walking, jogging, cycling)	2	All (avoid high sugar, fat)	9-10 glasses	Sugar free tea/coffee	Yoghurt sometimes	Yes (sessional)	Yes	Cardiac arrhythmias
20	T2DM 20	40	Male	5'10''	93	Obese	6.9	1 per day	Yes (Moderate smoker; alcohol)	None	Yes (walking)	4	All (avoid high sugar, fat)	9-10 glasses	Sugar Free tea/Juice	Yoghurt sometimes	Yes (sessional)	Yes	Hypertension
21	T2DM + P_1 (Type 2 Diabetes Mellitus + Periodontitis)	36	Male	5'4''	60	Normal Weight	-	1 per day (Sometimes No)	Yes Heavy smoker (Alcohol, Cigarette)-Deep pocket and heavy calculus	None	Yes (walking, running, cycling)	2 years & Father has T2DM	Non-veg/High protein	Yes (> 9 glasses)	Yes (Coffee/canned soda/fresh fruit juice)	None	Yes	Yes	Hypertension
22	T2DM + P_2	30	Male	5'9''	68	Normal Weight	-	1 per day (Sometimes No)	Yes Heavy smoker-cigarette (deep periodontal pocket)	None	Yes (walking, running)	4 months	All	4-5 glasses	All	Cheese	Yes (sometime no)	Yes	None
23	T2DM + P_3	37	Female	5'3''	82	Obese	-	1 per day	Yes- previously tobacco chewing (deep periodontal pocket)	None	Yes (walking)	4.5	Veg. (avoid high sugar, salt, fats)	6 glasses	None (sometimes sugar free black tea)	None	Yes	Yes (limited amount)	Hypertension, tingling pain duirng walking, Knee pain
24	T2DM + P_4	35	Female	5'2''	66	Obese	-	1 per day	Yes (previously chewing tobacco, paan parag)- calculus, missing teeth	None	Yes (walking)	2	All	6-7 glasses	Juice	Sometimes	Yes	Yes (limited amount)	Sometimes bleeding from teeth
25	T2DM + P_5	34	Male	5'6''	73	Normal Weight	7.1	1 per day	Yes (chewing tobacco, paan parag)- calculus, missing teeth	None	Yes (walking)	1.5	All	5-6 glasses	Juice/Tea	Sometimes	Yes	Yes	Gingival bleeding, Periodontal deep poket, halitosis
26	T2DM + P_6	38	Female	5'1''	85	Obese	6.5	1 per day	None	None	Yes (walking)	3	Veg./Non-veg (Avoid HFSS)	7-8 glasses	Sugar free tea	None	Yes	Yes (limited amount)	Gingival bleeding,Periodontal pocket, halitosis, dry mouth
27	T2DM + P_7	39	Male	5'8''	93	Obese	6.8	1 per day	Yes (chewing tobacco, paan parag, alocohol)- calculus, missing teeth	None	Yes (walking)	2.5	Veg./Non-veg (Avoid HFSS)	9-10 glasses	Tea	None	Yes	Yes	Hypertension, Knee pain
28	T2DM + P_8	33	Male	5'5''	68	Normal Weight	6.1	1 per day	Yes (moderate cigarette smoking, pan masala)	None	Yes (cycling, walking)	4 months	All	8 glasses	Juice	Cheese	Yes	Yes	Gingivitis
29	T2DM + P_9	40	Female	5'3''	87	Obese	6.3	1 per day	None	None	Yes (walking)	5 (Grandmother)	All (avoid HFSS)	10 glasses	Tea sugar free	None	Yes	Yes	Hypertension, Muscle cramp, halitosis, dry mouth, gingivitis, black gum
30	T2DM + P_10	35	Female	5'3''	72	Obese	6.7	1 per day	None	None	Yes (walking)	3	All	8-10 glasses	All	All (avoid cheese)	Yes	Yes	Gingivitis, missing teeth, halitosis
31	T2DM + P_11	38	Male	5'9''	89	Obese	6.8	1 per day	Yes (heavy smoker cigarette, pan masala, alcohol)	None	Yes (walking/joggin) on treadmill, playing badminton	2 (Father)	All (avoid HFSS)	10-12 glasses	All	All (avoid cheese)	Yes	Yes	Missing teeth, gingivitis, Periodontal pocket
32	T2DM + P_12	36	Female	5'4''	63	Normal Weight	6.2	1 per day	None	None	Yes (walking)	1	All	5-7 glasses	All	All	Yes	Yes	Gingivitis, calculus, halitosis, low bp, dizziness
33	T2DM + P_13	40	Male	5'9''	76	Normal Weight	6.1	1 per day	Yes (heavy smoker cigarette, pan masala, alcohol)	Sometimes	Yes (walking/jogging) on treadmill, playing table tennis)	3	All (avoid HFSS)	13-14 glasses	Fresh juice, Black coffee	All	Yes	Yes	Gingivitis
34	T2DM + P_14	39	Male	5'7''	79	Obese	6.3	1 per day	Yes (heavy smoker cigarette, alcohol)	Sometimes	Yes (walking, jogging, cycling)	2.5	All	10-12 glasses	All	All	Yes	Yes	Halitosis, calculus
35	T2DM + P_15	40	Female	5'3''	81	Obese	6.5	1 per day	Yes (Tobacco chewing)	None	Yes (walking)	5	All	10 glasses	None (sometimes sugar free tea)	Sometimes (yoghurt)	Yes	Yes	Halitosis, calculus, missing teeth, periodontal pocket, knee pain
36	T2DM + P_16	38	Male	5'6''	75	Normal Weight	6.1	1 per day (Sometimes No)	Yes (heavy smoker cigarette, pan masala, alcohol)	None	Yes (cycling)	3	All	7-8 glasses	All	None	Yes	Yes	Halitosis, calculus, missing teeth, periodontal deep pocket, dry mouth
37	T2DM + P_17	37	Female	5'4''	68	Obese	6.1	1 per day	Yes (Tobacco chewing)	None	Yes (walking)	4.5 (Mother)	All	5-6 glasses	All	None	Yes	Yes	Halitosis, calculus, missing teeth, periodontal deep pocket, dry mouth
38	T2DM + P_18	36	Female	5'2''	64	Obese	6.3	1 per day	Yes (Tobacco chewing)	None	Yes (walking)	2.5	All	6 glasses	All	None	Yes	Yes	Halitosis, calculus, missing teeth, periodontal deep pocket, dry mouth
39	T2DM + P_19	39	Male	5'10''	90	Obese	6.2	1 per day (Sometimes No)	Yes (heavy smoker cigarette, tobacco, pan masala, alcohol)	None	Yes (walking)	4	All (avoid HFSS)	10-12 glasses	Juice, sometimes sugar free tea	None	Yes	Yes	Gingivitis, halitosis, calculus, periodontal deep pocket, bleeding gum
40	T2DM + P_20	35	Female	5'1''	68	Obese	6.1	1 per day	None	None	Yes (walking)	1	All	6-7 glasses	All	All	Yes	Yes	Gingivitis, halitosis, calculus, periodontal deep pocket, bleeding gum
41	P 1 (Periodontitis)	34	Female	5'2''	45	Normal Weight	-	1 per day	Chewing tobacco/alcohol (Tooth decay & pocket)	None	Yes (Walking)	-	All	4 glasses	Yes (Tea only)	None	Yes (vegetables only)	Yes (Rice, legumes)	Gum inflammation, halitosis, dry mouth
42	P 2	30	Male	5'5''	65	Normal Weight	-	1 per day (Sometimes No)	Yes (Cigarette/ alcohol/chewing tobacco)- Tooth decay, calculus	None	Yes (walking, cycling)	-	All	6 glasses	Yes (packed juice, soda)	None	Yes (sometimes)	Yes	Gum inflammation
43	P 3	35	Male	5'8''	70	Overweight	-	1 per day (Sometimes No)	Yes (Heavy smoker)/ Tooth decay & pocket	None	Yes (walking, cycling)	Yes (Father)	All	4 glasses	Yes (All)	Yes (Cheese)	Yes	Yes (Pasta)	Gum inflammation,Halitosis
44	P 4	31	Male	5'6''	63	Normal Weight	-	<2 per week	Yes (Heavy smoker)/ Tooth decay & pocket	None	Yes (walking, running)	-	All	6 glasses	All	Yes (more cheese)	Yes (sometimes no)	Yes	Gum inflammation,Halitosis
45	P 5	36	Female	5'4''	56	Normal Weight	-	<4 per week	Yes (Missing tooth)	None	Yes (walking)	-	All	7 glasses	Tea/Juice	None	Yes (sometimes)	Yes	Gum inflammation,Halitosis
46	P 6	39	Male	5'7''	70	Overweight	-	< 3 per week	Yes (Pan masala, chewing tobacco)	None	Yes (walking)	-	All	6 glasses	Tea	None	Yes (seassional)	Yes	Gum inflammation,Halitosis
47	P 7	33	Female	5'3''	64	Overweight	-	1 per day	Yes (chewing tobacco prior)	None	Yes	-	All	6-7 glasses	Juice	Cheese/sweet curd	Yes (fruits rarerly)	Yes	Gum inflammation,Halitosis
48	P 8	40	Male	5'6''	74	Overweight	-	1 per day (previously no)	Yes (Heavy smoker; Pan masala)/ Calculus, missing teeth	None	Yes (cycling)	-	All	5 glasses	Juice, soda	None	Yes (fruits rarerly or watermelon)	Yes	Gum inflammation,Halitosis
49	P 9	34	Female	5'1''	69	Overweight	-	1 per day	Yes (Tobacco chewing)- Calculus, deep pocket	None	Walking	-	All	5-6 glasses	Tea	None	Yes (sessional vegetables)	Yes	Gum inflammation,Halitosis
50	P 10	37	Male	5'5''	65	Normal Weight	-	1 per day	Yes Heavy smoker (Cigarette/Pan masala)- Deep pocket, heavy plaque	None	Cycling	-	All	5-6 glasses	Juice/soda	Yoghurt	Yes (sometimes)	Yes	Gum inflammation,Halitosis
51	H 1 (Healthy)	30	Female	5'1''	42	Normal Weight	-	>1 per day	Non-Smoker	None	Yes (Dancing, Swimmimg)	-	All	6 glasses	Yes all	Yes all	Yes all	Yes all	-
52	H 2	33	Female	5'2''	55	Normal Weight	-	2 times/day	Non-smoker	None	Yes (Dancing, Swimmimg, Cycling, Aerobics)	Yes (Father)	All	9 glasses	Yes all	Yes all	Yes all	Yes all	-
53	H 3	36	Male	5'6''	68	Normal Weight	-	2 times/day	Non-smoker	None	Yes (Gyming, Swimming, Playing Football)	Yes (Father)	All (mostly keto diet)	11-12 glasses	Yes all	Yes all	Yes all	Yes alll	-
54	H 4	40	Female	5'5''	56	Normal Weight	-	1 per day	Non-smoker	None	Yes (Dancing)	-	All	10 glasses	Yes all	Yes (milk/yoghurt)	Yes all	Yes all	-
55	H 5	35	Female	4'11''	53	Normal Weight	-	1 per day	Non-smoker	None	Yes (Cycling, swimming)	-	All	9-10 glasses	Yes all	Yes	Yes all	Yes all	-
56	H 6	37	Male	5'9''	80	Normal Weight	-	2 times/day	Non-smoker	None	Yes (Swimming)	-	All	8-9 glasses	Yes all	Yes	Yes all (mostly fruit salad)	Yes all	-
57	H 7	39	Female	5'4''	67	Normal Weight	-	2 times/day	Non-smoker	None	Yes (jogging)	-	Veg.	9-10 glasses	Yes all	Yes	Yes	Yes all	-
58	H 8	39	Male	5'10''	87	Normal Weight	-	2 times/day	Non-smoker	None	Yes (cycling, running, gyming, playing football)	-	All	12-14 glasses	Yes all	Yes	Yes	Yes all	-
59	H 9	38	Male	5'8''	77	Normal Weight	-	1 per day	Non-smoker	None	Yes (Swimming, playing basketball, football)	-	Veg.	13-14 glasses	Ye sall	Yes	Yes	Yes all	-
60	H 10	40	Male	5'9''	80	Normal Weight	-	1 per day	Non-smoker	None	Yes (cycling, playing badminton, cricket)	-	All	16 glasses	Yes all	Yes	Yes	Yes all	-
