# Supplementary material for: Comparative Analysis of Oral Microbiome in Indian Type 2 Diabetes Mellitus (T2DM) and Periodontitis Cohorts
Source: Diseases. 2026 Jan 23;14(2):38. doi: 10.3390/diseases14020038 (PMC12939639; doi:10.3390/diseases14020038)
Supplement: Supplementary file 1 [file diseases-14-00038-s001.zip › Supplementary Table S2.xlsx]

## Sheet: Diversity
Column1	Group	Sample ID	observed	chao1	diversity_inverse_simpson	diversity_shannon	diversity_fisher	evenness_pielou	evenness_simpson
MT_2023_01248	P	P10	273	276	64.7207	4.70954	38.4849	0.83957	0.237072
MT_2023_01884	T2DM	T2DM1	193	196	9.8271	3.33204	25.7496	0.633143	0.0509176
MT_2023_01885	T2DM	T2DM2	98	98	15.7814	3.18719	11.8483	0.695139	0.161035
MT_2023_01886	T2DM	T2DM3	177	180	17.9647	3.75196	23.3049	0.724855	0.101495
MT_2023_01887	T2DM	T2DM4	222	222.5	14.0231	3.72479	30.2717	0.689434	0.063167
MT_2023_01888	T2DM_P	T2DM_P1	220	221.5	35.2248	4.24538	29.9562	0.78711	0.160113
MT_2023_01889	T2DM_P	T2DM_P2	240	241.2	40.3053	4.29695	33.1341	0.784023	0.167939
MT_2023_01890	P	P1	164	166.5	23.4358	3.76829	21.3467	0.7389	0.142901
MT_2023_01891	P	P2	144	144.25	21.4142	3.65969	18.3863	0.736384	0.14871
MT_2023_01892	P	P3	221	222.429	48.1678	4.42276	30.1139	0.819309	0.217954
MT_2023_01893	P	P4	223	228.25	38.7084	4.34401	30.4297	0.80338	0.17358
MT_2024_00043	T2DM	T2DM5	261	262.111	29.939	4.2287	36.5242	0.75994	0.114709
MT_2024_00044	T2DM	T2DM6	343	348.6	63.4781	4.85023	50.2385	0.830842	0.185067
MT_2024_00045	T2DM_P	T2DM_P3	308	316.25	32.112	4.27157	44.2962	0.745462	0.10426
MT_2024_00046	T2DM_P	T2DM_P4	382	382.75	55.147	4.91074	57.0044	0.82597	0.144364
MT_2024_00047	P	P5	314	317.273	34.907	4.36009	45.3058	0.758357	0.111169
MT_2024_00048	P	P6	280	281	31.422	4.22446	39.6362	0.749711	0.112221
MT_2024_00049	P	P7	383	384.25	75.98	4.99203	57.1798	0.839273	0.198381
MT_2024_00050	P	P8	260	262.5	43.9222	4.46115	36.3615	0.802267	0.168932
MT_2024_00051	H	H1	146	147	19.8254	3.529	18.6793	0.708122	0.13579
MT_2024_00052	H	H2	243	254	48.3575	4.47061	33.6151	0.813865	0.199002
MT_2024_00053	H	H3	192	192.6	36.5884	4.27443	25.5957	0.813017	0.190564
MT_2024_00540	T2DM	T2DM7	178	179.5	35.5496	4.12476	23.4566	0.796012	0.199717
MT_2024_00541	T2DM	T2DM8	231	231.2	44.6201	4.41608	31.6978	0.811419	0.193161
MT_2024_00542	T2DM	T2DM9	133	133.6	18.9244	3.62084	16.7868	0.740406	0.142289
MT_2024_00543	T2DM	T2DM10	195	195	18.7504	3.76434	26.0577	0.71389	0.0961561
MT_2024_00544	T2DM	T2DM11	182	182	30.9244	4.09084	24.0648	0.786094	0.169914
MT_2024_00545	T2DM	T2DM12	175	175	28.5985	3.98442	23.0019	0.771458	0.16342
MT_2024_00546	T2DM	T2DM13	241	242	38.0885	4.29895	33.2943	0.783795	0.158044
MT_2024_00547	T2DM	T2DM14	177	177.75	28.2419	4.13538	23.3049	0.798929	0.159559
MT_2024_00548	T2DM_P	T2DM_P5	269	269	53.4435	4.62197	37.8295	0.826132	0.198675
MT_2024_00549	T2DM_P	T2DM_P6	155	155	22.4977	3.89212	20.0064	0.771722	0.145147
MT_2024_00550	T2DM_P	T2DM_P7	163	164	27.1201	3.94601	21.1971	0.774677	0.166381
MT_2024_00551	T2DM_P	T2DM_P8	217	218	23.2984	3.96753	29.484	0.737473	0.107366
MT_2024_00552	T2DM_P	T2DM_P9	210	213.75	32.2904	4.15983	28.3867	0.777959	0.153764
MT_2024_00553	T2DM_P	T2DM_P10	153	156	28.4266	4.05806	19.7104	0.806701	0.185795
MT_2024_00554	H	H4	272	273	53.7888	4.65455	38.3208	0.83031	0.197753
MT_2024_00555	H	H5	287	292	57.9464	4.75011	40.7931	0.839319	0.201904
MT_2024_00556	H	H6	295	295.75	57.0263	4.73955	42.122	0.833405	0.193309
MT_2024_00557	H	H7	310	311	62.1246	4.82424	44.6323	0.840962	0.200402
MT_2024_00558	H	H8	172	172.2	24.7383	4.00849	22.5487	0.778726	0.143827
MT_2024_00559	H	H9	231	231.167	34.7009	4.27977	31.6978	0.786372	0.15022
MT_2024_00806	T2DM	T2DM15	191	194	46.8257	4.33838	25.442	0.826	0.245161
MT_2024_00807	T2DM	T2DM16	240	250	56.9608	4.60783	33.1341	0.840747	0.237336
MT_2024_00808	T2DM	T2DM17	238	240.143	42.4852	4.35876	32.8141	0.796518	0.178509
MT_2024_00809	T2DM	T2DM18	292	292.545	51.5859	4.75911	41.6228	0.838351	0.176664
MT_2024_00810	T2DM	T2DM19	194	195	47.6612	4.37104	25.9036	0.829756	0.245676
MT_2024_00811	T2DM	T2DM20	263	270.5	55.092	4.63008	36.8498	0.830932	0.209475
MT_2024_00812	T2DM_P	T2DM_P11	323	324.5	52.5918	4.77178	46.8274	0.825904	0.162823
MT_2024_00813	T2DM_P	T2DM_P12	349	350	74.8947	4.99804	51.2697	0.853626	0.214598
MT_2024_00814	T2DM_P	T2DM_P13	218	218	48.3324	4.44626	29.6413	0.825752	0.221708
MT_2024_00815	T2DM_P	T2DM_P14	71	71.5	4.51039	2.18236	8.22078	0.511969	0.0635266
MT_2024_00816	T2DM_P	T2DM_P15	208	210.5	35.4367	4.25341	28.0744	0.796886	0.170369
MT_2024_00817	T2DM_P	T2DM_P16	112	113	17.873	3.41024	13.7945	0.722739	0.159581
MT_2024_00818	T2DM_P	T2DM_P17	292	292.429	61.8107	4.75272	41.6228	0.837225	0.21168
MT_2024_00819	T2DM_P	T2DM_P18	282	283.5	59.0518	4.68773	39.9662	0.830876	0.209404
MT_2024_00820	T2DM_P	T2DM_P19	155	161	14.9404	3.7214	20.0064	0.737872	0.0963895
MT_2024_00821	T2DM_P	T2DM_P20	237	239	40.0975	4.31838	32.6542	0.789746	0.169188
MT_2024_00822	P	P9	264	264.333	46.5634	4.54641	37.0128	0.81536	0.176377
MT_2024_00823	H	H10	147	147	22.4789	3.78787	18.8261	0.759027	0.152918
