# Supplementary material for: Comparative Analysis of Oral Microbiome in Indian Type 2 Diabetes Mellitus (T2DM) and Periodontitis Cohorts
Source: Diseases. 2026 Jan 23;14(2):38. doi: 10.3390/diseases14020038 (PMC12939639; doi:10.3390/diseases14020038)
Supplement: Supplementary file 1 [file diseases-14-00038-s001.zip › Supplementary Table S3.xlsx]

## Sheet: Genus
Column	H1	H2	H3	H4	H5	H6	H7	H8	H9	H10	P1	P2	P3	P4	P5	P6	P7	P8	P9	P10	T2DM1	T2DM2	T2DM3	T2DM4	T2DM5	T2DM6	T2DM7	T2DM8	T2DM9	T2DM10	T2DM11	T2DM12	T2DM13	T2DM14	T2DM15	T2DM16	T2DM17	T2DM18	T2DM19	T2DM20	T2DM_P1	T2DM_P2	T2DM_P3	T2DM_P4	T2DM_P5	T2DM_P6	T2DM_P7	T2DM_P8	T2DM_P9
Absconditabacteria_(SR1)_[G-1]	0	0.000474913	0.000147997	0.00125855	0.00157803	0.00209112	0.00104282	0.000951912	0.000170746	0	0	0	0.000424872	0.00142497	0.00055803	0.000661278	0.0028094	0.00203816	0	0.00119808	0.00183342	0	0.000901593	0.00238717	0.00633627	0.000561913	0.000427326	0.003448	0	0.000983627	0	0.000335439	0.000198286	0	0	0.00410144	0.00241418	0.00181824	0	0	8.404e-05	0.00233744	6.7383e-05	0.00231454	0.000810513	0	0	0.000788436	0.000131443
Actinomyces	0.0697901	0.0784812	0.0105885	0.0227169	0.0135202	0.0140548	0.00979706	0.01871	0.0140865	0.109478	0.0119087	0.0145752	0.0575158	0.0753555	0.0529737	0.0132778	0.0138997	0.0249523	0.062019	0.00327575	0.00941904	0.0821067	0.0134525	0.00369367	0.00783748	0.0353731	0.0296409	0.0233201	0.0275052	0.0107701	0.0396875	0.0595591	0.0259025	0.0293658	0.0312284	0.0336785	0.0207619	0.0371038	0.00132909	0.0145656	0.0179367	0.0425945	0.0267812	0.0198772	0.02316	0.00417834	0.058148	0.0333462	0.0246737
Peptidiphaga	0.0189024	0.00492251	0.00886635	0.00136868	0.0291132	0.0158242	0.0059688	0.00132939	0.000213432	0.0175607	0.00320542	0.000349165	0.0371516	0.0110644	0.00995643	0.0574877	0.00495084	0.0101504	0.000168225	0.000940263	0.000461855	0.000820188	0.00167821	0.000419368	0.000428917	0.00666073	0.0279316	0.0047772	0.0182386	0.000273921	0.00291842	0.0868415	0.00466495	0.0111331	0.0135645	0.00060021	0.000164871	0.0044495	0.00503358	0.02761	0.00349369	0.00082331	0.00153484	0.00410136	0.00125888	0.00130988	0.00689677	0.00439051	0.0226645
Schaalia	0.000359307	0.00513358	0	0.00605679	0.00185886	0.00396107	0.00418502	0.000558017	0.00327262	0	0.0130854	0.0166103	0.00273696	0.00545771	0.00476773	0.00923179	0.00797635	0.0167997	0.0105141	0.000530794	0.0144295	0.017634	0.000544526	0.0232266	0.0118537	0.00539985	0.00404017	0.00883057	0	0.00470647	0.00664245	0.0143493	0.00513457	0.00144051	0.00986984	0.00173394	0.0235647	0.00399125	0.00682927	0.0103538	0.0279375	0.00937816	0.0169132	0.0125633	0.00396634	0.00341563	0.00145528	0.0013759	0.0217632
Bifidobacterium	0	0	0	0	0.000628536	0	0	0	0	0.000111781	0.000101437	0.000179571	0	0	2.937e-05	6.96082e-05	0	0	0.0017944	0	0	0.000629787	0	0	0	0	0	0	0	0	0	0	0.00064704	0	0	0	0	0	0	0	0	0	4.49223e-05	0	0	0.000945101	0.000838369	0	0.000826214
Scardovia	0	0	0	0	0	0	0	0	0	0	0	0	0	0	0.00015664	0	0	5.04495e-05	0.00256543	0	0	0.000366156	0	0	0	0	0	0	0	0	0	0.000186355	0.000156542	0	0.000874708	0	0	0	0	0	0	0	0	0	0	0	0.000838369	0	0
Corynebacterium	0.16576	0.0559945	0.0586605	0.074239	0.0236303	0.0414807	0.0276211	0.033957	0.0469977	0.160696	0	0.000289309	0.0590177	0.0366114	0.0871212	0.0864882	0.0487029	0.0377463	0.0042617	0.0191541	0.00166548	0.124346	0.0418571	0.00412917	0.0470834	0.0777633	0.145349	0.0695918	0.155559	0.00461931	0.0269954	0.120031	0.0816522	0.0660575	0.0403932	0.0519849	0.115021	0.0764398	0.0145634	0.0287339	0.0430768	0.110418	0.0380492	0.103201	0.0455784	0.0136791	0.149166	0.0335008	0.0934372
Rothia	0.0412146	0.0238813	0.0125394	0.0136553	0.00188561	0.00408171	0.00299126	0.0150008	0.00155094	0.0312874	0.00024345	0.000119714	0.00709437	0.00612828	0.0110138	0.000817896	0.00265223	0.00385434	0.0116776	0.00139523	0.00379281	0.00826047	0.0237271	0.016678	0.00238829	0.00788049	0.00565235	0.00601427	0.00418398	0.00740833	0.00910487	0.0112186	0.0037257	0.00487715	0.000861653	0.0188899	0.00241418	0.0117668	0.000127253	0.00158939	0.00394991	0.00877251	0.00250067	0.00277744	0.00386287	0.00442705	0.0180803	0.0929427	0.00781147
Acidipropionibacterium	0	0	0	0.000424762	0	0	0	0	0	0	0	0	0	0	0	0.000417649	0	0	0	0	0	0.000790896	0	0	0	0	0	0	0	0	0.00351123	0.00285123	0	0	0	0	0	0	0	0	0	0	0.000149741	0	0	0	0	0	0
Arachnia	0.0299352	0.00604571	0.0592121	0.00336663	0.0214772	0.00611252	0.00311475	0.024126	0.00658793	0.00618146	0.00676587	0.00971678	0.0111257	0.00341806	0.00408243	0.012573	0.00638501	0.0325702	0.000140188	0.000864435	0.00864928	0.00023434	0.0196208	0.00632278	0.00310965	0.00222024	0.00675951	0.030045	0.017664	0.00179294	0.00443843	0.0225303	0.000250467	0.00950735	0.00295051	0.00508511	0.00287346	0.00298605	0.00214917	0.0176877	0.00147671	0.00112614	0.000471684	0.00320332	0.00581155	0.00572035	0.00352748	0.00406586	0.00261008
Propionibacteriaceae_[G-1]	0	0	0	0	0	0	0	0.00661415	0	0	0	0	0	0	9.79e-05	0	0	0.000524675	0	0	0	0	0	0	0	0.000191873	0	0	0	0.000473137	0	0	0	0	0	0	0	0	0	0.00432542	0	0	0	0.000129614	0	0	0	0	0
Lancefieldella	0	0	0	0	0	0.00066353	0.00181122	0	0	0.000782464	0	0	0	0	0.00028391	7.83092e-05	0.000333985	0	0.000742994	9.09932e-05	0.000195938	0.00023434	0.000178533	0.000225814	0	0.000575618	0	0	0	0	0.000273602	0	0.000281775	0.000246944	0.000274162	0	0.000223753	0	0.000607989	0	0.00106852	0	0.000344404	0.000185163	0.000448369	0.000149227	0.000490367	0.000247353	0
Olsenella	0.000105678	0.000693523	0.00282539	0.00755133	0.0250211	0.0110186	0.0173713	0.000590842	0.00377063	0	0.0194963	0.024272	0.0118371	0.0104311	0.00193842	0.0104847	0.00478384	0.000171528	0.0155748	0	0.000181943	0.000248986	0	0.00109681	0.00161819	0.024409	0.00437037	0.00769879	0.00304959	0.00012451	0.00446883	0.0043048	0.00940295	0.00111125	0.0123242	0.00208406	0.00122475	0.0217006	0.020714	0.0205826	0.0131344	0.00373802	0.00351891	0.0104524	0.000534593	0	0.00517258	0.000309191	0.00957657
Cryptobacterium	0	0	0	0	0	0	0	0	0	0.000167671	0	0	0	0	5.874e-05	2.61031e-05	0	0.000110989	0.000392525	0	0	0	0	0	0	0	0	0	0	0	0	0	0	0	0	0	5.88824e-05	0	0	0	0	0	0	0	0	0	0.000174001	0	7.51103e-05
Slackia	0	0	0.00103598	0	0.000294208	8.04279e-05	0	0	0	0.000245917	5.07187e-05	0	0.000247018	0	4.895e-05	0	0.000186639	0	0.000140188	0	0	0	0	0.000177425	0	9.59364e-05	0	0	0	0	0	0	4.17445e-05	0	0	0	0.000129541	0	0.000268646	0.000272467	7.20349e-05	0.0002839	4.49223e-05	0.000166647	0	0	0	0	0
Bacteroidetes_[G-3]	0	0	0	0.000110123	0.000227343	0.00046246	0	0	0	0	0.000294168	0	0	0	4.895e-05	0	0.000451862	0	0	0	0.00124561	0	0	0.00151618	4.87405e-05	0.000191873	0	0	0	0	0	0	0	4.11573e-05	0	0	0.0012012	0	5.65571e-05	0	0	0	0	0.0007962	0	0	0	0	0
Bacteroidetes_[G-5]	0	0	0	0	0	0.000321712	0.00175634	0	0.00270347	0.00678508	0	0	0.000582964	0	0	0	0.001277	0.000282517	0.00130374	0	0.00293908	0	0	0.00356463	0.000916322	0	0	0	0	0	0	0	0	0	0.000496103	0.000700245	0	0.0024391	0	0	2.40116e-05	0.000785457	0.000187176	0.000722135	0.000724288	0	0	0	0.000563327
Bacteroides	0	0	0	0	0	0	0	0	0	0	0.00482842	6.98331e-05	0	0	0	0	0.00116895	0	0	0	0	0	0	0	0	0	0	0	0	0	0	0	0	0	0	0	0.00408644	0	0.00019795	0	0	0	0	0.000564747	0	0	0	0	0.000206553
Phocaeicola	0.000140905	0	0.00232758	0	0.000789013	0.000361925	0.000343034	8.20614e-05	0	0.000994847	0.000689774	0	4.94037e-05	0	0	0.000374144	0.00356578	0	0.00337852	0	0.000139956	0.000146462	0	0.00140327	4.87405e-05	0.00037004	0	0.000131603	0	0	0	0	7.30529e-05	0.000679096	0.000509158	0.0119375	0.00199023	0.000517384	0.0023754	0.00115799	0	5.678e-05	5.24093e-05	0.00627702	0.000258674	0.00023213	0	0	5.63327e-05
Bacteroidales_[G-2]	0.00297309	0.00932487	0.00832818	0.0156061	0.0054161	0.00711787	0.00476132	0.00233054	0.00873648	0.010172	0.0162401	0.0215984	0.00470323	0.00189064	0.00230065	0.00164449	0.0149802	0.000474225	0.00267758	0.0160755	0.000853732	0.000205047	0.00598086	0.00172586	0	0.00407044	0.00376823	0.00930435	0.000721883	0.000498039	0.00381523	0	0.00205592	0.0157633	0.00554852	0.0144884	0.00766649	0.00648947	0.0038883	0.0207983	0.00037218	0.00403138	0	0.010795	0.00405256	0.00936811	0	0.00307645	0.000751103
Porphyromonas	0.00287445	0.0166973	0.0371203	0.0105719	0.0174118	0.0350263	0.0115808	0.017397	0.0252846	0	0.00787154	0.000558665	0.0381001	0.026143	0.0310637	0.0214567	0.0605004	0.022894	0.0509722	0.0513505	0.0230088	0.000248986	0.023852	0.0562115	0.0225669	0.0194203	0.0127226	0.035875	0.0319839	0.0634502	0.0730365	0.00130449	0.0758602	0.0164218	0.00484353	0.0581704	0.108838	0.00384342	0.026299	0.0519958	0.00753965	0.00943494	0.0125333	0.0728523	0.013658	0	0.00862096	0.0240087	0.000300441
Alloprevotella	0.00629844	0.00235949	0.000901434	0.00873122	0.0345962	0.0154824	0.00386943	0.00502216	0.00234775	0.000469478	0.00272867	0.00155628	0.00153151	0.000596064	0.00172304	0.00283653	0.00625731	0.00580169	0.0147057	0.0249776	0.00845335	0	0.00170499	0.00359689	0.010138	0.0124854	0.00378766	0.0123707	0.0024603	0.0271182	0.00267522	0.000149084	0.00314127	0.00773758	0.00923013	0.0338285	0.00376847	0.00962334	0.0164864	0.0093093	0.00960465	0.00133433	0.00840047	0.0108413	0.0118128	0.00827378	4.74548e-05	0.00833269	0.00565205
Prevotella	0.0234254	0.0246125	0.0778193	0.0432785	0.121789	0.0916074	0.120762	0.0227967	0.0685828	0.0918948	0.0471278	0.0215186	0.0404913	0.056058	0.0280288	0.028374	0.0420723	0.0290791	0.120701	0.0518055	0.0107486	0.0121271	0.0162912	0.0170328	0.0356488	0.0621805	0.0174232	0.0430606	0.00938448	0.0229845	0.0197449	0.0226235	0.0220724	0.061592	0.0651331	0.0355791	0.0577519	0.10086	0.203818	0.0655738	0.0996242	0.0152644	0.0852625	0.0588911	0.0827068	0.083285	0.0216869	0.0219835	0.0525209
Tannerella	0.00841905	0.00445513	0.00819363	0.0202942	0.0129719	0.0150601	0.0105655	0.00036107	0.0345475	0.0339589	0.000862218	0.00123704	0.018556	0.0186549	0.00484605	0.00216656	0.0194399	0.0131068	0.00940659	0.013649	0.000671789	0	0.000580233	0.00262912	0.00329486	0.00746933	0.0133054	0.0309926	0.0133917	0.000996078	0.029853	0	0.0248275	0.0270198	0.00943901	0.0104537	0.0242713	0.0101407	0.0175186	0.0382703	0	0.0191822	0.00426013	0.015924	0.00429399	0	0.00760859	0.00321558	0.0199606
Capnocytophaga	0.256094	0.0826046	0.026747	0.0676473	0.0192038	0.0378011	0.0212819	0.0543082	0.0299516	0.00751165	0.0196281	0.0445336	0.0139516	0.012508	0.0393558	0.0511185	0.0173279	0.0328729	0.00900004	0.141934	0.0475711	0.018879	0.0439192	0.0300494	0.0644935	0.0257521	0.0449275	0.0446135	0.0432393	0.0412252	0.028713	0.0104545	0.0133478	0.0398609	0.0104834	0.069641	0.0410528	0.0497871	0.0116649	0.0380546	0.0189932	0.0687795	0.0101899	0.014239	0.036818	0.0343884	0.015755	0.026173	0.00473195
Riemerella	0.00620685	0.0046662	0.00251594	0	0.00131056	0.000904814	0.00060374	0.00352864	0	0	0.00076078	0.00123704	0.00166984	0.000651945	0.0014685	0.00236668	0.002554	0.000948451	0	0.00376105	0.00148353	0.000966651	0.004017	0.00104842	0.00320713	0.00124717	0.00069926	0.000776459	0.00122278	0.00202951	0.000653605	0.000149084	0.000386137	0	0	0.00086697	0.00102455	0.000192171	0	0.000964988	0.000492238	0.00011356	0.000277021	0.000601779	0.00101745	0.00203943	0.000585276	0.00459148	0
Weeksellaceae_[G-1]	0.000119769	0.00323393	0.000820709	0	0.000468058	0.000844493	0.00069979	0.0046775	0.00344337	0	0.00158242	0.00233442	0.00147223	0.00164849	0.00030349	0	0.00165028	0.000918181	0	0.00148622	0.00710977	0.00210906	0.000392773	0.000629053	0.000643375	0.000931954	0.00310782	0	0.000486166	0.00134471	0	0.000409981	0.000866198	0	0	0	0	0.000783467	0.000410039	0.00198674	0	0.000302827	0.000441736	0.00104617	0	0	0.000696004	0.000479246	0
Anaerolineae_[G-1]	0	3.76915e-05	0.000201814	0	0.00167164	0	0	0.00014771	0	0.000536547	0.000710062	0	0	0	0	0	0.00312374	0	0.000490656	0	0.000167947	0	0	0.000209684	7.79849e-05	0	0.000330206	0	0	0	0	0	0	0	0.000169719	0.0011504	0.000730142	0	0.000240368	0.00113528	0	0	0	0.00286077	0	0.000165807	0	0	0
Gemella	0	0.0155666	0.00561042	0.0107921	0.009642	0.012969	0.0116357	0.00956836	0.0215424	0.00112898	0.0078614	0.00393061	0.0144852	0.0126198	0.00803759	0.0189943	0.00588403	0.0319345	0.0100514	0.0162423	0.0172426	0.000512618	0.0193084	0.0334688	0.0336212	0.0204345	0.00475885	0.0214118	0.00122278	0.0552076	0.0326042	0.00564656	0.0260068	0.00870478	0.00214108	0.0225912	0.0139316	0.0115598	0.0318841	0.00656192	0.0094966	0.00913212	0.0249768	0.00543453	0.0134338	0.0276898	0.00433421	0.0192471	0.00433762
Abiotrophia	9.1587e-05	0.010237	0.0019105	0.00122709	0.000267462	0.000482567	0	0.0324635	0.00101024	0.000190027	0	0	0.0067189	0.00601652	0.0001958	0.00837039	0.00196462	0.016497	0	0.00147106	0.00706778	0	0.00527566	0.0172748	0.0222842	0	0.0013791	0.00130287	0	0.0242919	0	0.00175174	0.00407009	0.0146109	0.00271551	0.00183398	0.0035565	0	0.000169671	0.00224785	0.000216105	0	0.00119044	0.000740652	0.00281093	0	0.00408112	0.00551905	0
Granulicatella	0	0.00754583	0.00380755	0.00353968	0.00299557	0.00311658	0.00219542	0.0105367	0.00654525	0.00179967	0.000476756	0.00098764	0.0119261	0.0150413	0.0286162	0.00777001	0.00340861	0.0132783	0.00239721	0.00702164	0.0521896	0.0128154	0.02312	0.0629214	0.0197009	0.0133626	0.00440922	0.0109494	0.00353576	0.0222374	0.0124337	0.0152811	0.00581292	0.00479483	0.00249357	0.00700245	0.013802	0.0105103	0.00311064	0.00768585	0.00807991	0.00736247	0.0126681	0.00578634	0.0136235	0.0130324	0.00827296	0.0308109	0.00595249
Ligilactobacillus	0	0	0	0.000157319	0	0	0	0	0	0	0	0	0	0	0	0.000113113	0	0	0	0	0	0	0	0	0	0	0	0	0	0	0	0.000652243	0	0	0	0	0	0	0	0	0	0	0	0	0	0	0	0	0.000844991
Streptococcus	0.0693039	0.154912	0.0837392	0.121592	0.101729	0.111493	0.124316	0.154161	0.107285	0.050726	0.144021	0.0630294	0.12428	0.142795	0.212639	0.103786	0.108653	0.154365	0.154136	0.0480444	0.459854	0.192466	0.25923	0.407707	0.214458	0.143905	0.187033	0.12909	0.113571	0.23053	0.136786	0.132722	0.0651006	0.0605836	0.0849772	0.117008	0.0896073	0.13517	0.105309	0.120158	0.125149	0.118642	0.222987	0.0742688	0.125526	0.145098	0.131371	0.276308	0.15392
Pseudoramibacter	0	0	0	0	0.00077564	0	0	0	0	0.000368876	0	0	0	0	0	0	0.000108054	0	0.00206076	0	0	0	0	0	0	0	0	0	0	0	0	0	0	0	0	0.00013338	0	0.000103477	0	0	0	0	0	0	0	0	0	0	0
Butyrivibrio	0	0	0	0	0	0	0	0	0	0	0	0	0	0	0	0	0.000304516	5.04495e-05	0.000714957	0	0.000881723	2.92924e-05	0	0.00275815	0.001277	0.000137052	0	0	0	0	0	0	0	0	0	0.00355124	0.000600601	0.00031043	0	0	0	0	4.49223e-05	0.000685103	0.000155205	0	0	0	0
Catonella	0.00217698	0.000595525	0.00201814	0.00253284	0.00219319	0.000643423	0.00322452	0.00116527	0.00071144	0.00130783	0	0	6.91652e-05	0	0.00062656	0.000391546	0.00143417	0.00158411	0.00178038	0.00306344	0.000377881	2.92924e-05	0.00115154	0.000887125	0.00151096	0.00252176	0.000369054	0.000750138	0	0.000597647	0.000425603	0.00122994	0.000678348	0.000884883	0.000274162	0.000383468	0.00143673	0.00402081	0.00210675	0.00126016	0.00037218	0.000473167	0.00169207	0.00167572	0.00225909	0	0	0.000185514	0.000563327
Johnsonella	0	0.000889519	0.00410354	0	0	0.00150802	0.000768397	0	0.00173591	0.004583	0.00671515	0.000847973	0	0	0.0002937	0	0.00396853	0	0.00584582	0.00207768	0.000643798	0.000161108	0.00247268	0	0	0.000931954	0.000485597	0	0.000294646	0.000112059	0	0	0	0	0	0.00306774	0.00296767	0.00233562	0	0.00439353	0	0	0	0.00350884	0.00260399	0	0	0	0
Lachnoanaerobaculum	0.0167254	0.00462851	0.00593332	0.00928184	0.00842505	0.0134315	0.0149837	0.00146069	0.00479511	0.032271	0.00484871	0.00512774	0.016076	0.0159447	0.00679426	0.0154269	0.0138014	0.00761788	0.00862154	0.00306344	0.00106367	0	0.00224952	0.0028388	0.000594635	0.0092099	0.0127032	0.00850157	0.00220985	0.00252755	0.00943927	0.00531112	0.0128469	0.00921925	0.0338394	0.0086697	0.00724254	0.00975639	0.00907741	0.0145429	0.00605093	0.0186995	0.00166961	0.0133132	0.00860523	0.0055048	0.0114208	0.00157687	0.00450662
Lachnospiraceae_[G-2]	0	0	0	0	0	0.00353883	0.035703	0	0.000213432	0	0	0	0	0	0.00015664	0.00538593	0.0104518	0	0	0	0.000111965	0	0	0	0	0	0	0	0	0.000398431	0	0	0	0	0	0	0.000282636	0.00776076	0	0.000306526	0.000216105	0	0	0.0142853	0.000603573	0	0.00382802	0.000154595	0.000281664
Lachnospiraceae_[G-3]	0	0.00536727	0.00437263	0.00840085	0.00311593	0.00380022	0.00281288	0.00531758	0.0042971	0.00466125	0.00419951	0.00547691	0.00244054	0.00291513	0.00154682	0.000321938	0.003831	0.00405614	7.00938e-05	0.0048378	0.000475851	0	0.00312433	0.00246782	0.00487405	0.00198725	0.0047977	0.00743558	0.00114912	0.00166843	0.00418003	0.000801327	0.00468582	0	0.00425604	0.00625219	0.0204204	0.00430168	0.00292683	0.00613051	0.00334962	0.00088009	0.001445	0.00258302	0.00355246	0.000928521	0	0	0
Lachnospiraceae_[G-7]	0	8.29212e-05	0.000107634	0	0.0003477	0	0.000205821	0	0	0	0	0	0.000227257	0.000121076	0	0	0	0	0.000462619	0	0	0	0	0	0	0.000150757	0	0	0	0	0	0	0	0	5.22214e-05	0	0	0.000177389	8.48356e-05	0	0	0	0.000112306	0.000222195	0	0	0	0	0
Lachnospiraceae_[G-8]	0	3.01532e-05	0.000686166	0	0	0.000221177	0.000288149	0	0.000128059	0.000536547	0.00239392	0.000139666	0	0	0.00025454	0	0.00218073	6.05394e-05	0.00128973	0	0.000167947	0	0	0.000548405	0.000467909	0.00031522	0	0	0	0	0	0	0	0	0	0.000166725	0.000989225	0	0	0	0	0	0	0.00194421	8.62247e-05	0	0	0	0
Oribacterium	0.000317035	0.000188457	0.00104943	0.000298907	0.00597777	0.00182973	0.00279916	0	0.000739898	0	0.0139375	0.0216782	0.00211448	0.00138771	0.00113564	0.00110503	0.00193515	0.000958541	0.0094907	0.00148622	4.19868e-05	0	0	0.000274202	6.82368e-05	0.00319331	0.000796379	0.00134235	0.0019594	0	0.00117041	0.000577701	0.00528068	0.00331317	0.0131728	0	0.00121298	0.00214345	0.0143796	0.00121475	0.000912442	0.00135326	0.000291995	0.00246267	0.000672553	0.00150885	0.00107564	0.000108217	0.000394329
Shuttleworthia	8.4542e-05	0	0	0	0	0.000502674	0	0	0	0	0	0	0	0	0	0	8.84078e-05	0	0.000140188	0	0	0	0	0	0	0	0	0	0	0	0	0	0.000146106	0	0.000182775	0	0	0	0	0	0	0	0	0	0	0	0	0	0
Stomatobaculum	0.0002959	0	0	0.000314639	0.000401193	0.00046246	0.00414385	0	0	0	0.000121725	0	0.0013833	0.0020676	0.00041118	0.000756989	0.00103142	0.00253257	0.00200468	0.00013649	0	0	0	0.000274202	5.84887e-05	0.000644144	0.000718684	0.000184244	0.000324111	4.98039e-05	0.00510724	0.00163992	0.00577118	0	0.00293745	0.000283433	0.003003	0.00079825	0	5.6764e-05	0.00252122	0.0018075	0.00175197	0.00089804	0.00691522	0	0.00542567	0.000139136	0.00215942
Peptococcus	0	0.000384453	0.00597368	0	0.00279498	0.0008646	0.00226403	0	0.00102447	0.00291747	0	0	0.000820101	0.000810275	0.00053845	2.61031e-05	0.00174851	0	0.00128973	0.000970594	0.000265917	0	0.00018746	0.000451627	8.7733e-05	0.000644144	0	0.000605375	0	0.000672353	0.000243202	0.000652243	0	0	0.000169719	0	0.00261438	0.0015965	0	0.00126016	0	0	0.000262047	0.00199976	0.00101745	0.000779294	0	9.27572e-05	0
Filifactor	0.000197266	0.00165089	0.0113688	0.000314639	0.00645921	0.00225198	0.00105655	0	0.000867957	0	0	0	0	0	0.00077341	0	0.00574651	0.000110989	0.0255842	0.00183503	0.00187541	0	0.000830179	0.00493564	0.00314864	0.000781196	0	0	0	0	0	0	0	0	0	0.0060021	0.00806689	0.00140433	0	0	0	2.839e-05	0.000471684	0.00453649	0.00200041	0	0	0.000417407	0
Peptostreptococcaceae_[G-1]	0.000281809	7.53829e-05	0.000914888	0.000157319	0.00017385	0.000965135	0.000452805	0	0	0.000178849	0.000121725	5.98569e-05	0.000444633	0.000325973	0	0.000104412	0.00100195	0.000292607	0.00285983	0.000379138	4.19868e-05	0	9.81932e-05	0.000274202	0.000107229	6.8526e-05	0.000330206	0.000118443	0	0	0.000106401	0	0.000542679	0.000432152	0	0.000316778	0.000188424	0.000783467	0.00332273	0.00028382	0	0.00022712	0.00012728	0.00109246	0.000258674	0	0	0.000139136	0
Peptostreptococcaceae_[G-2]	0	5.27681e-05	0.000578532	0	0	0.000140749	0.000150935	0	0	0	0	0	0	0	0	0	0.000235754	0	0.00171029	4.54966e-05	0	0	0	0.000145166	0	9.59364e-05	5.82717e-05	0	0	0	0	0	0	0	0	0.00105037	0.000577048	0.000236518	0.000325203	0	0	0	0.000104819	0.000583263	0.000586328	0	0	0	0
Peptostreptococcaceae_[G-4]	3.5226e-05	0.0003543	0.00361919	0	0	0.000442353	0.000123492	0	0	0	0	0	0	0	0.00020559	0	0.00113948	0	0.002986	0.000257814	0	0	0.000142827	0.000419368	0.000750604	0.00031522	0.000271934	0	0	0	0	0	0.000146106	0	7.8332e-05	0.00193401	0.00174292	0.000487819	0.000141393	0.000578993	0	0	0.000119793	0.000879524	0.000500103	0	0	0	0
Peptostreptococcaceae_[G-5]	0	0	0	0	0	0	0.000246985	0	0	0	0	0	0	0	0.00035244	0	0	0	0.00681312	0	0.000461855	0	0	0.00308074	0	0.000465977	0	0	0	0.00012451	0	0	0.00013567	0	0	0	0	0	0	0	0	0	0	0	0.000362144	0	0	7.72977e-05	0
Peptostreptococcaceae_[G-6]	0	0	0.0034981	0	0.00242053	0	0	0	0	0	0.00216062	2.99285e-05	0	0	0.00015664	0	0.00119842	0	0.00782247	0	0.00012596	0	0	0.000870996	0.000282695	0	0	0	0	0	0	0	0	6.1736e-05	0	0.000383468	0.00216687	0	7.06964e-05	0.000806049	0	7.57067e-05	5.98964e-05	0.000990621	0.000362144	0	0	0	0
Peptostreptococcaceae_[G-7]	0.00116951	0.00148504	0.0019105	0	0.000989609	0.000683637	0.000205821	0	0.00125213	0	0	0	0	0	0.00104753	0.000191423	0.00738696	0.00185654	0.00377105	9.09932e-05	0.000517837	0	0.0010712	0.00127423	0.00299267	0.00205578	0	0	0	0.00141941	0	0	0	0	0	0	0	0.000384342	2.82785e-05	0	0	0	0.00198407	0.00287002	0.00220735	0	0	0	0
Peptostreptococcaceae_[G-9]	0.000944061	0.00612863	0.00908161	0.000361834	0.00268799	0.00241284	0.000274427	0.000229772	0.00129482	0	0	0	0.0013339	0.000512243	0.00086152	0	0.000343808	0	0.00325235	0.000803773	0.000265917	0.000190401	0.000499893	0.00129036	0.00270023	0.0015761	0.000971194	0.00156608	0	0.000996078	0.000760005	0.00311213	0.000480062	0.00312796	0.000678878	0	0.000494612	0.00536601	0.000947331	0.00206621	0.000696337	0.00232798	0.000336917	0.000222195	0.00434573	0	0	0.000587462	0.00208431
Peptostreptococcus	0.000774975	0.0003543	0.00125124	0.00121136	0.0139481	0.0020308	0.00411641	0.00210077	0.000811042	7.82464e-05	0	0.00025938	0	0.000195584	0.00070488	0.000904907	0.00807458	0.00341039	0.0719302	0.00113741	0.00506641	0	0.000848033	0.00656473	0.000575138	0.00267251	0	0.000381649	0.000913403	0.000996078	0.000820806	0.000242262	0	0.000720254	0	0.0132713	0.0179945	0	0.0335384	0.0032469	0.000216105	0	0.00143003	0.0171646	0.00777747	0.00386331	0	0.000200974	0.000563327
Ruminococcaceae_[G-1]	0	0.000670908	0	0.00231259	0.00056167	0.00400129	0.00112515	0.000492368	0.00684405	0.00288394	0.001623	0.0015463	0.00298398	0.00958359	0.0002937	0.00188812	0.00329073	0.00193726	0.000252338	0.00711263	0	0	0	0.000290332	0.00141348	0	0.00118486	0.00684337	0.000456702	0.00120774	0	0.00074542	0.00413271	0	0.00254579	0.00135047	0.000282636	0.00347386	0.00168257	0.00358748	0.00182488	0.00206301	5.98964e-05	0.00185163	0.00251776	0.0244897	0	0.0019479	0.000769881
Ruminococcaceae_[G-2]	0	0	0	0	0	0	0.000740954	0	0	0	0	0	0.000167973	0.00150879	0	0.000104412	0.00125736	0.000413686	0	0.000363973	0	0	0	0	0	0	0.000135967	0	0	0	0	0	0.00120015	0.000432152	0.000652767	0	4.71059e-05	0.000546949	0.00113114	3.40584e-05	0.000384186	0.00036907	0	0.000833233	0.000500103	0.00112749	0	0.000602922	0
Bulleidia	0	0	0	0	0	0	0	0	0	0	0	0	0	0	8.811e-05	0	0	0	0	0.000394304	0.000237925	0	0	0.000258073	0.000185214	0	0.000116543	0	0	0	0	0	0	0	0	0	0	0.00031043	0	0	0	0	5.24093e-05	0	6.89798e-05	0	0	0	0
Erysipelotrichaceae_[G-1]	0	0	0	0	0.000267462	8.04279e-05	0	0	0	0	0	0	9.88074e-05	5.5881e-05	0	0	0	0	0	0	0	0	0	0	0	0	0	0	0	0	0	0	0	0	9.13874e-05	0	0	0	0	0.000136234	0	0	0	0	0	0	0	0	0
Solobacterium	0	0	0	0.000125855	0.00308919	0	0.000987939	0	0	0.00074893	0	9.97616e-05	0.00103748	0.00126664	0	0.000165319	0.00107072	0.00101908	0.00140188	0.000621787	0.000237925	0.000673726	0	0.000435498	9.74811e-05	0.000740081	0	7.89619e-05	0	0.000224118	0	0.00130449	0.000375701	0.000432152	0.000326384	0.000516848	0.000259083	0.000413907	0.00845528	0.00177104	0.0012486	0.000520483	0.000217124	0.00099988	0.0010347	0.0012933	0.000142365	0.000170055	0.000187776
Mitsuokella	0	4.52298e-05	0	0.000283175	0.00038782	0	0.00113887	0	0	0	0	0	0	0	0	0.00399377	0.00944981	0	0	0	0	0	0	0	0	0.000479682	0.000388478	0	0	0	0.000836006	0	0.00318302	0	0.003538	0	0	0	0	0	0	0.000861163	0	0.00171276	0	0	0.0157866	0.000216433	0.000957657
Selenomonas	0.0428139	0.0137197	0.0176654	0.0466452	0.0654346	0.0485985	0.067811	0.0219596	0.0245731	0.0834106	0.0847915	0.134828	0.0216981	0.0391353	0.00719565	0.00875323	0.0316107	0.051408	0.0270983	0.013012	0.00771158	0.00572667	0.00289224	0.0177586	0.0212801	0.0624135	0.0542315	0.0525886	0.0682401	0.00180539	0.0193345	0.0480982	0.0502186	0.0214841	0.0965443	0.0285267	0.0337632	0.0640669	0.0669353	0.038906	0.10253	0.0957689	0.0661855	0.041745	0.0550976	0.0391802	0.0712139	0.0100642	0.0991456
Veillonellaceae_[G-1]	0.00030999	4.52298e-05	0.0011167	0.00599386	0.0110061	0.00168899	0.00712139	6.56491e-05	0.000569152	0.00498541	0.00203889	0.00435958	0.00497001	0.00265435	0.00013706	0.00313237	0.0002554	6.05394e-05	0.0112571	0.000166821	0	0	0	0	0.00072136	0.00598917	0.00231144	0.00150028	0.00082501	0	0.00100321	0	0.00105405	0.000432152	0.0103921	0.00288434	0.00213154	0.0129642	0.00246023	0.00308796	0.00117657	0.00135326	0.00143751	0.00064807	0.00174174	0	0.00139201	0.000247353	0.00461928
Anaeroglobus	0.000112724	4.52298e-05	0.00146651	0.0204043	0.0188828	0.00233241	0.0182494	0	0	0.000122959	0.000821643	0.000498808	0.000187734	0	0	0.00663888	0.00154222	0.000131169	0.00281777	0.00027298	0.000237925	0	0	0.000338721	0.000974811	0.000904543	0.00134025	0.00042113	0	0	0.00171761	0	0.00145062	0.0116064	0.0215935	0.00143384	0.000365071	0.0109833	0.0175468	0.00373507	0.00524654	0.00099365	0.00324938	0.00155537	0	0	0.00102819	0.000200974	0
Dialister	0	0.00102521	0.00852999	0.00545898	0.0175455	0.00544899	0.00211309	0.000328246	0.00095333	0.00344284	0.00602538	0.00025938	0.00139318	0.000121076	0.00067551	0.000609072	0.00341843	0.00236104	0.01493	0.00565674	0.00288309	0.0013621	0.000678426	0.00887125	0.000643375	0.00234359	0.00134025	0.000526413	0	0.000485588	0.00197601	0.000223626	0.0025986	0.00423921	0.00603157	0.00788609	0.00330919	0.00830771	0.0116649	0.00372372	0.00301346	0.0015993	0.00165464	0.0059067	0.00317307	0.00165807	0.00158183	0.00034011	0.00302319
Megasphaera	0	0	0	0	0.00242053	0.000261391	0.00215426	0	0.000939101	0	0	0	0.000889267	0.000549497	0	0.000565567	0.00028487	0.00483306	0.000588788	0.000181986	0	0	9.81932e-05	0	0.000185214	0	0.000660412	0.00084226	0	0	0.00159601	0	0.0064704	0.00131704	0.00163192	0.00093366	0.000789024	0.000487819	0.0140262	0.000329231	0.00498241	0.00173179	0.00166961	0.000342551	0.00434573	0.00396279	0.0101079	0.00102033	0.00884424
Veillonella	0.00149359	0.0179562	0.0212039	0.10424	0.0596306	0.0303414	0.0819303	0.0234531	0.0914769	0	0.121218	0.09623	0.0746095	0.0705311	0.0345489	0.0211783	0.0170234	0.0607008	0.0728695	0.0482567	0.0911114	0.31608	0.0172374	0.0552598	0.0210364	0.0375111	0.0384399	0.0234648	0.0575444	0.0625412	0.0932679	0.18246	0.126256	0.115426	0.0815045	0.0279098	0.0627569	0.0140285	0.042743	0.0680487	0.162162	0.067748	0.136459	0.0194051	0.107419	0.0782113	0.100778	0.0630131	0.140231
Parvimonas	0.00170495	0.0112396	0.0108441	0.000456226	0.0110462	0.00357904	0.000205821	0.0026752	0.000796813	0.00648327	0.0347524	0.000558665	0.00497001	0.00373471	0.0022517	0.000182722	0.000648324	0.00107962	0.0199347	0.00392787	0.00207135	0.000248986	0.00148183	0.00333882	0.00268073	0.00374152	0.00182585	0.00377701	0.00113439	0.00295088	0.00200641	9.31775e-05	0.000980996	0.00487715	0.00148831	0.00946998	0.00504033	0.0115303	0.0081725	0.0107738	0.00211302	0.00538464	0.000696295	0.000444391	0.00174174	0	0.000126546	0.00148412	0.0060276
Peptoniphilaceae_[G-1]	0	0	0	0	0.00510852	0	0	0	0	0	0.00525446	0	0	0	0.00015664	0	0.00138506	0	0	0	0.000195938	0	0	0.000161296	0	0.000178168	0	0	0	0	0	0	0	0	0	0	0.000906789	0	0	0.0012261	0	0	0	0.000879524	0	0	0	0	0
Fusobacterium	0.000331126	0.0494814	0.0930092	0.0689373	0.0659829	0.0490409	0.0485599	0.0359921	0.0651537	0.077341	0.080734	0.0467383	0.0490776	0.0485699	0.0282833	0.00377624	0.045088	0.0418933	0.0457432	0.142723	0.0144855	0.000351509	0.0336714	0.0227104	0.048799	0.0303707	0.0426354	0.0502198	0.0144377	0.0587063	0.0511788	0.00926185	0.0461381	0.0560975	0.0369466	0.0340786	0.0232232	0.0612139	0.0573065	0.0739975	0.0374461	0.0562311	0.0224462	0.0443465	0.0390943	0.0488468	0.00420766	0.0168509	0.0304009
Leptotrichia	0.00336057	0.113579	0.0861071	0.155778	0.0467256	0.158342	0.156657	0.0704907	0.238247	0.107499	0.222472	0.272828	0.161501	0.205121	0.0801801	0.169479	0.189193	0.141612	0.0549255	0.0899771	0.0323019	0.160523	0.0376794	0.0273396	0.0705763	0.117412	0.224385	0.189824	0.208963	0.0197348	0.157291	0.0790705	0.245739	0.141273	0.248665	0.0963337	0.087935	0.108252	0.16871	0.113823	0.157264	0.12485	0.163367	0.204762	0.0688418	0.226957	0.259594	0.042019	0.212168
Pseudoleptotrichia	0.000133859	0	0.000363265	9.43916e-05	0.000427939	0.000221177	0.000260706	0.0030691	0.000882186	0.0049407	0	0	0.0027172	0.00173231	0.00091047	0	0	0.00725464	0	0.00558092	0.000601811	0.00128887	0.00141041	0.000548405	0.000974811	0.000452272	0	0.000250046	0.000117859	0.000149412	0.000760005	0.000614972	0	0.000699675	0.000208885	0.000816953	0	0.000886944	0	0.000317878	0.000240116	0	0.000306969	3.70326e-05	0	0.00257001	0	0.00123676	0
Gracilibacteria_(GN02)_[G-1]	0	0.0053145	0	0.000173051	0	0	0	0	0	0	0	0	0	0	0	0.000130515	0.00251471	0	0	0.00198668	0	0	0	0	0	0	0	0	0	0	0	0	0.000344392	0	0	0	0.000577048	0	0	0	0	0	0	0.00139798	0	0	0	0.000371029	0
Gracilibacteria_(GN02)_[G-2]	0	0	0	0	0	0	9.60496e-05	0	0.00219124	0	0	0	1.97615e-05	9.3135e-05	0.00067551	0.000139216	0.00488207	0.000373326	0	0	0.00289709	0	0	0.000500016	0	0.000411156	0	0	0	0.000809313	0	0	0	0	0	0	0	0	0	0	7.20349e-05	0	0	0.00010184	0	0	0	0.00221071	0
Lautropia	0.155164	0.0463304	0.0366763	0.0085267	0.00314268	0.0175936	0.00168773	0.0296898	0.00903529	0.00755637	0.00209975	0.000977663	0.0122422	0.00721796	0.0612561	0.00401987	0.00787812	0.0422363	0	0.0167276	0.0188381	0.00402771	0.0713508	0.00319365	0.015285	0.0227369	0.00322437	0.00218461	0.0271959	0.0254622	0.0183313	0.00978364	0.00877678	0.0201259	0.00394271	0.0223912	0.000989225	0.00891379	0.000593849	0.0232392	0.00465825	0.00483576	0.00107065	0.00276819	0.0104332	0.0237933	0.00947515	0.0856304	0
Ottowia	0	4.52298e-05	0.000134542	0	0	0.00293562	0.000178378	0.0409158	0	0	9.12936e-05	0.000319237	0	0	0.00606001	0	0.000569739	0.00098881	0	0.0153324	0.0240165	0	0.00438299	0.00637117	0	0.0044816	0	0	0	0.00136961	0	0.00178901	8.3489e-05	0	0	0	0	0.00031043	0.000212089	0.0111712	0	0	0	0.00154611	0	0.000596906	0	0	0
Eikenella	0	0.00266102	0	0.000943916	0.000508178	0.00160856	0.000713511	0.00139504	0.0017786	0.000424766	0	0	0	0.000419108	0.00110627	0.00128775	0.000392923	0.0010998	0.00256543	0.00098576	0.00772557	0	0.000464186	0.00491951	0.00701864	0.00117865	0	0.00222409	0.00248976	0.00404657	0.00120081	0.000931775	0.00155498	0.00487715	0	0.00196736	0.00243773	0.00146346	0	0.00236138	0.000408198	0.000757067	0.00137762	0	0.00562185	0.00230472	0	0	0
Kingella	0.00566437	0.0113376	0.00246213	0.00978526	0.00337002	0.00478546	0.0028266	0.00576071	0.00297382	0.0103173	0.0001623	0	0.0216882	0.00734835	0.00373978	0.00467245	0.000343808	0.00237113	0.00109346	0.00794674	0	0.0100327	0.0140327	0	0.000623879	0.00261769	0.00980906	0.00271103	0.0150712	0.000161863	0.00500084	0.00368983	0.00474844	0.0082932	0.000809431	0.00301772	0	0.00495211	0.000311064	0.000601698	0.00555869	0.00505342	0.00241832	0.000675845	0.00924329	0.00228814	0.0120852	0.00386488	0.00356774
Neisseria	0.0175638	0.0547959	0.140408	0.029576	0.0724554	0.152753	0.0666996	0.268144	0.0431417	0.00543253	0.0210584	0.0536218	0.059324	0.0545585	0.171149	0.225252	0.106895	0.0920502	0.0115374	0.11594	0.0281732	0.000966651	0.200778	0.0246298	0.191482	0.0899609	0.0349436	0.0683942	0.0899702	0.235485	0.137865	0.0925439	0.0428612	0.158435	0.00181469	0.117341	0.074816	0.0354039	0.00521739	0.0240112	0.0561752	0.0593919	0.0559956	0.0522437	0.145151	0.0963837	0.0128128	0.0871299	0.00114543
Desulfobulbus	0	0	0	0	0.00192573	0	0.000288149	0	0	0.000581259	9.12936e-05	0	0	0	0.00016643	0	0.00188603	0	0.0011215	0	0.000517837	0	0	0.00162908	0	0.000123347	0	0	0	2.49019e-05	0	0	0	0.000329259	0	0.00195068	0.000211977	0	0.000721103	0	0	0	0	0.00174053	0	0	0	0	0
Campylobacter	0.000422714	0.0215746	0.00939106	0.0203414	0.0210091	0.00824386	0.0215288	0.00861645	0.0159647	0.019651	0.0147997	0.0210597	0.0115111	0.0126105	0.0111312	0.00372404	0.0250587	0.0115428	0.00965892	0.0218535	0.0140796	0.0075428	0.00424909	0.0144359	0.0248967	0.0306997	0.0116155	0.0210697	0.0118153	0.00381	0.00627765	0.00724921	0.00875591	0.00744948	0.0265285	0.00728588	0.0249073	0.0163198	0.0093602	0.0251351	0.00692735	0.0226931	0.0188748	0.0186829	0.0213148	0.0183714	0.0128761	0.00371029	0.0148718
Cardiobacterium	0.000415669	0.0254417	0.0231144	0.00662314	0.00925418	0.00396107	0.00444573	0.027031	0.00793967	0.0351214	0.013552	0.0332206	0.0146729	0.0053087	0.00970189	0.0050727	0.00847732	0.0129151	0	0.0105552	0.00104967	0.0056095	0.0372688	0.00124198	0.00604383	0.00600288	0.00982849	0.0130419	0.0215828	0.000610098	0.0110657	0.0121317	0.00153411	0.00693501	0.0042691	0.0127044	0.00210799	0.00826336	0.00100389	0.00825349	0.00312151	0.0151603	0.00300231	0.00594373	0.00670828	0.0195984	0.00306875	0.00208704	0.000769881
Aggregatibacter	0.000112724	0.0110436	0.00686166	0.00622984	0.00232692	0.00629348	0.00764281	0.00109962	0.0104155	0	0.00101437	0.00142659	0.00696592	0.00541114	0.00504185	0.031228	0.00742625	0.0046918	0	0.0127239	0.00524835	0	0.00918553	0.00295171	0.00371403	0.00786679	0.00450634	0.0119496	0.00522997	0.0082799	0.00244722	0.000447252	0.0093612	0.000493888	0.000665822	0.00653562	0.00650062	0.000443472	0.00148462	0.00186186	0.00128462	0.00440991	0.00278518	0.00441614	0.00641512	0.00446021	0.0029422	0.00272088	0
Haemophilus	0	0.0094681	0.00161451	0.00667034	0.00267462	0.00534845	0.0104145	0.00320039	0.0019778	0	0.000801355	0.000538712	0.00013833	0	0.0106417	0.00302796	0.000451862	0.00658871	0.0020187	0.00605105	0.00109166	0	0.0326359	0.0051292	0.010528	0.00677037	0	0.000276367	0.00178261	0.0182033	0.00118561	0.0017331	0.000490498	0.00403342	0	0.00261758	0.00217865	0.000620861	0	0.00273602	0.00141669	0.00235637	0.00173699	0.000259228	0	0.00903649	0.00139201	0.0510474	0.000206553
Saccharibacteria_(TM7)_[G-1]	0.0396999	0.0249442	0.00705002	0.0182333	0.0172112	0.00908835	0.00714884	0.0210734	0.0385885	0.0324834	0.0271345	0.0496114	0.0324483	0.0361736	0.0083215	0.0150528	0.012269	0.0191607	0.0070234	0.0168186	0.00558425	0.0073524	0.00195494	0.0119359	0.0178488	0.0283149	0.0061768	0.0184508	0.0177966	0.00531657	0.0169785	0.0133617	0.0205487	0.0227189	0.0542972	0.0260091	0.0252134	0.0325804	0.0193849	0.0209459	0.0316353	0.0558715	0.0213905	0.0158777	0.035128	0.0177745	0.0070075	0.00463786	0.0103464
Saccharibacteria_(TM7)_[G-2]	0	0.00128151	0	0.00174624	0.00125707	0.000583102	0.000178378	0	0	0	0	0	0.000909028	0.00315728	0	0.000469855	0	0.000797102	0	0.000818939	0.000307903	0	0	0.00282267	0.000497154	0.00201466	0	0.000868581	0	8.71568e-05	0.000212802	0.000409981	0	0	0.00154053	0.000850298	0.000129541	0.00402081	0.00138565	0.00301984	0	0.00176018	0.000157228	0.00024997	0.000603573	0.00107775	0	0	0.000469439
Saccharibacteria_(TM7)_[G-3]	0.000267719	0.000188457	0.000107634	0.00116416	0	0.000904814	0.0011526	0.00014771	0	0	0.000355031	0.000498808	0.000810221	0.00268229	0.00018601	0.000200124	0.00041257	0.000928271	0.000322431	0	0	0	0.000178533	0	0.000107229	0.000603029	0	0.000355329	0	0	0.000349603	0.000596336	7.30529e-05	0.000102893	0.000913874	0	0	7.3912e-05	0	0.0024295	0	0.00022712	0.000636399	9.25814e-05	0	0.000364776	0	0	0
Saccharibacteria_(TM7)_[G-6]	0.000112724	0.00695785	0	0.000157319	0.000147104	0.000703744	0.000590019	0	0.00145134	0	0	0	0.00163032	0.00169506	0.00182094	9.57113e-05	0.000225931	0.00276463	0	0.00398853	0.00275713	0	0	0.00103229	0.000399672	0.00068526	0	0.00189509	0	0.00113304	0.00183921	0.00195673	0	0	0	0	0	0	0.00114528	0	0	0.000359607	0	0.000268486	0.000344899	0	0	0.000927572	0
Saccharibacteria_(TM7)_[G-8]	0	0.000610602	0.00145306	0	0.000708774	0.000382032	0	0.000377482	0	0	0	8.97854e-05	0	0	0.00028391	0	0.00188603	0.00105944	0	0	0	0	0.00103549	0	0	9.59364e-05	0	0.000144764	0	0	0	0	0	0	0	0.000616883	0	0	0	0.00140775	0	0	0	0.000212937	0.00270746	0	0	0	0
Saccharibacteria_(TM7)_[G-5]	0	0.0003543	8.07255e-05	0.0115944	0.0230686	0	0.00927565	0	0.00297382	0	0	0	0.0128548	0.00428421	0.00031328	0.0137563	0.0017878	0	0.00154206	3.03311e-05	0.000251921	0.000483325	5.356e-05	0.00122585	0.00145247	0.0159254	0	0	0	0	0.00141361	0.00136039	0	0.000432152	0.0158753	0	0.000482836	0.0124616	0	0	0	0.00462757	0.000868497	0.0026756	0.000586328	0	0.00278402	0	0.00388696
Treponema	0.00340989	0.00500543	0.0365014	0.00493983	0.0146703	0.00665541	0.00787607	0.000475956	0.0059761	0.0130448	0.0025968	0.00355151	0.0058494	0.00320384	0.00157619	0.00162709	0.0268465	0.00148322	0.0307712	0.0150897	0.00513639	0	0.00278512	0.0143069	0.00971886	0.00890838	0.0048754	0.00371121	0	0.000635	0.00294882	9.31775e-05	0.00141931	0.00471252	0.00966095	0.0150719	0.0148266	0.0241397	0.00643337	0.00707279	0	0.00193052	0.00379593	0.0302834	0.00938125	0.00200627	0	0.000587462	0.00428129
Fretibacterium	0	0.000256302	0.0219304	0.000377566	0.0114741	0.00182973	0.0025659	6.56491e-05	0.000725669	0.000312986	0.00420965	0.000638474	0.000197615	0	0.0014685	0.00105282	0.0138014	0	0.0188973	0.00153172	0.00188941	0	0.00106227	0.0093874	0.00434766	0.0039471	0.00188412	0	0	0.000535392	0.000182401	0	0.000605295	0	0	0.0134214	0.00641818	0.00449385	0.00038176	0.0036556	0	0.000293363	0.000965829	0.0096655	0.00281093	0	0	0.000154595	0.00232842
Pyramidobacter	0	0	0	0	0	0	0	0	0	0	0.000720205	5.98569e-05	0	0	0	0	0.000304516	0	0	0	0	0	0	0	0	0	0	0	0	0	0	0	0	0	0	0	8.24354e-05	0	0	0	0	0	0	0.000120356	0	0	0	0	0
Mollicutes_[G-2]	0	0	0	0	0	0	9.60496e-05	0	0	0	0	0	0	0	0	0	0	0	0.000420563	0	0.000433864	0	0	0.00104842	0	0	0	0	0	0	0	0	0	0	0	0	0	0	0	0	0	0	0	0	0	0	0	0	0
Mycoplasma	0	0.000489989	0.00044399	0	0.000334327	0.000442353	0	0	0	0.000122959	0.00151142	0.000119714	0	0	0	0.000139216	0.000392923	0	0.000252338	0.000181986	0.000265917	0	0.000205313	0.000467757	0.000370428	0	0	0	0.000427237	0.000186765	0.000577604	0	0.000365264	0	0	0.000166725	0	0	0	0.000794696	0	0	5.98964e-05	0.000240712	0.000362144	0.000298453	0	0.000541084	0
[truncated: 11 more columns]
