# Supplementary material for: Comparative Analysis of Oral Microbiome in Indian Type 2 Diabetes Mellitus (T2DM) and Periodontitis Cohorts
Source: Diseases. 2026 Jan 23;14(2):38. doi: 10.3390/diseases14020038 (PMC12939639; doi:10.3390/diseases14020038)
Supplement: Supplementary file 1 [file diseases-14-00038-s001.zip › Supplementary Table S4.xlsx]

## Sheet: Diff. Mean R. Abundance_Genus
H					P					T2DM					T2DM_P
Column	Median_Abundance_Percent	Genus	Relative Abundance (%)		Column	Median_Abundance_Percent	Genus	Relative Abundance (%)		Column	Median_Abundance_Percent	Genus	Relative Abundance (%)		Column	Median_Abundance_Percent	Genus	Relative Abundance (%)			Genus	Relative Abundance (%)
Leptotrichia	11.0539	Leptotrichia	11.4554		Leptotrichia	16.549	Leptotrichia	15.9936		Streptococcus	13.3946	Streptococcus	17.0475		Streptococcus	12.9412	Streptococcus	17.9622			Streptococcus	15.5932
Streptococcus	10.9389	Streptococcus	10.8757		Streptococcus	13.3537	Streptococcus	12.653		Leptotrichia	11.5618	Leptotrichia	12.7699		Leptotrichia	12.848	Leptotrichia	13.6456			Leptotrichia	13.3801
Prevotella	7.32011	Neisseria	8.57525		Neisseria	7.56871	Neisseria	9.18319		Neisseria	7.16051	Neisseria	8.33472		Veillonella	7.29796	Veillonella	9.09893			Neisseria	7.40325
Neisseria	6.07477	Corynebacterium	6.94344		Veillonella	6.5616	Veillonella	6.2186		Veillonella	6.00428	Veillonella	7.72808		Prevotella	6.55086	Selenomonas	6.20984			Veillonella	7.37176
Fusobacterium	5.73175	Prevotella	6.91857		Fusobacterium	4.62407	Fusobacterium	5.36678		Corynebacterium	5.90212	Corynebacterium	6.5155		Selenomonas	5.88695	Prevotella	6.15802			Corynebacterium	5.65171
Corynebacterium	5.14961	Capnocytophaga	6.07797		Prevotella	4.12818	Prevotella	4.68796		Capnocytophaga	4.04569	Prevotella	4.54043		Corynebacterium	4.25956	Corynebacterium	5.05736			Prevotella	5.50084
Selenomonas	4.47295	Fusobacterium	5.58096		Corynebacterium	3.71788	Selenomonas	4.22722		Fusobacterium	3.9791	Fusobacterium	3.85657		Neisseria	4.04573	Neisseria	5.00023			Selenomonas	4.78188
Capnocytophaga	3.38764	Selenomonas	4.35964		Selenomonas	2.93545	Capnocytophaga	3.85138		Selenomonas	3.63346	Selenomonas	3.83993		Fusobacterium	3.82702	Fusobacterium	4.17663			Fusobacterium	4.50203
Veillonella	2.68973	Veillonella	4.35052		Porphyromonas	2.86033	Corynebacterium	3.82278		Prevotella	2.92818	Capnocytophaga	3.61434		Actinomyces	2.57275	Actinomyces	2.98662			Capnocytophaga	3.83919
Saccharibacteria_(TM7)_[G-1]	1.96533	Actinomyces	3.64006		Capnocytophaga	2.62505	Actinomyces	3.32262		Actinomyces	2.67038	Porphyromonas	3.57518		Capnocytophaga	2.55602	Capnocytophaga	2.94053			Actinomyces	3.05611
Campylobacter	1.78079	Lautropia	3.17833		Actinomyces	1.97637	Porphyromonas	3.13276		Porphyromonas	2.50755	Actinomyces	2.7007		Saccharibacteria_(TM7)_[G-1]	1.84597	Porphyromonas	2.42315			Porphyromonas	2.81361
Porphyromonas	1.70472	Saccharibacteria_(TM7)_[G-1]	2.17181		Saccharibacteria_(TM7)_[G-1]	1.79896	Saccharibacteria_(TM7)_[G-1]	2.25718		Gemella	1.82755	Saccharibacteria_(TM7)_[G-1]	1.8772		Campylobacter	1.63628	Saccharibacteria_(TM7)_[G-1]	2.04682			Saccharibacteria_(TM7)_[G-1]	2.04615
Actinomyces	1.63983	Porphyromonas	1.75305		Campylobacter	1.20767	Lautropia	1.55832		Saccharibacteria_(TM7)_[G-1]	1.81498	Gemella	1.85731		Porphyromonas	1.09841	Campylobacter	1.63343			Lautropia	1.64064
Lautropia	1.33144	Arachnia	1.6744		Gemella	1.13356	Campylobacter	1.44038		Lautropia	1.25343	Lautropia	1.56405		Gemella	0.931436	Gemella	1.15013			Campylobacter	1.50692
Rothia	1.30973	Tannerella	1.49973		Tannerella	1.12567	Peptidiphaga	1.36455		Campylobacter	1.17154	Granulicatella	1.55188		Alloprevotella	0.836658	Kingella	1.14335			Gemella	1.38614
Tannerella	1.17687	Rothia	1.49229		Olsenella	1.04579	Gemella	1.3103		Granulicatella	1.16915	Campylobacter	1.42756		Granulicatella	0.772119	Rothia	1.13111			Tannerella	1.13481
Gemella	1.02171	Campylobacter	1.47874		Cardiobacterium	1.01286	Cardiobacterium	1.1434		Tannerella	1.02972	Tannerella	1.33512		Lachnoanaerobaculum	0.738549	Granulicatella	1.03965			Peptidiphaga	1.09794
Lachnoanaerobaculum	0.885344	Cardiobacterium	1.44452		Schaalia	0.860407	Tannerella	1.027		Lachnoanaerobaculum	0.858563	Peptidiphaga	1.10118		Olsenella	0.526391	Lautropia	0.990926			Granulicatella	1.08726
Cardiobacterium	0.859693	Lachnoanaerobaculum	1.12798		Lachnoanaerobaculum	0.811971	Olsenella	0.997428		Alloprevotella	0.809546	Alloprevotella	0.896699		Kingella	0.521378	Peptidiphaga	0.986225			Cardiobacterium	0.957253
Bacteroidales_[G-2]	0.772302	Peptidiphaga	1.04871		Lautropia	0.754804	Lachnoanaerobaculum	0.980628		Schaalia	0.673586	Schaalia	0.879125		Lautropia	0.474701	Lachnoanaerobaculum	0.83061			Rothia	0.95413
Peptidiphaga	0.741757	Treponema	0.993143		Peptidiphaga	0.745363	Treponema	0.932997		Cardiobacterium	0.648942	Cardiobacterium	0.858849		Schaalia	0.439569	Tannerella	0.806519			Lachnoanaerobaculum	0.899914
Arachnia	0.63847	Gemella	0.99214		Granulicatella	0.739583	Granulicatella	0.916153		Rothia	0.583331	Arachnia	0.84036		Tannerella	0.427706	Schaalia	0.804055			Arachnia	0.829409
Treponema	0.631575	Alloprevotella	0.806948		Arachnia	0.657544	Schaalia	0.88378		Treponema	0.500589	Lachnoanaerobaculum	0.815012		Peptidiphaga	0.420948	Alloprevotella	0.748828			Treponema	0.796353
Aggregatibacter	0.626166	Bacteroidales_[G-2]	0.753425		Aggregatibacter	0.52265	Arachnia	0.883083		Arachnia	0.476177	Rothia	0.758198		Rothia	0.413293	Treponema	0.738995			Alloprevotella	0.788309
Kingella	0.522491	Olsenella	0.694795		Bacteroidales_[G-2]	0.369041	Peptostreptococcus	0.872762		Peptidiphaga	0.455723	Olsenella	0.708619		Treponema	0.403861	Cardiobacterium	0.719489			Schaalia	0.751053
Alloprevotella	0.444579	Anaeroglobus	0.62091		Treponema	0.337768	Bacteroidales_[G-2]	0.832132		Aggregatibacter	0.411019	Treponema	0.687167		Bacteroidales_[G-2]	0.376551	Olsenella	0.656867			Olsenella	0.737142
Lachnospiraceae_[G-3]	0.433486	Kingella	0.5974		Lachnospiraceae_[G-3]	0.337306	Aggregatibacter	0.765073		Bacteroidales_[G-2]	0.385176	Abiotrophia	0.553094		Cardiobacterium	0.362786	Bacteroidales_[G-2]	0.611725			Kingella	0.709009
Granulicatella	0.332813	Aggregatibacter	0.524269		Rothia	0.325329	Parvimonas	0.725887		Olsenella	0.36772	Bacteroidales_[G-2]	0.542065		Arachnia	0.331938	Lachnospiraceae_[G-2]	0.552355			Bacteroidales_[G-2]	0.648814
Olsenella	0.329801	Parvimonas	0.494089		Kingella	0.305545	Alloprevotella	0.631914		Lachnospiraceae_[G-3]	0.365218	Haemophilus	0.46336		Dialister	0.245106	Peptostreptococcus	0.488465			Peptostreptococcus	0.500543
Parvimonas	0.312712	Abiotrophia	0.482488		Parvimonas	0.299321	Oribacterium	0.556492		Kingella	0.286437	Aggregatibacter	0.449061		Parvimonas	0.201739	Haemophilus	0.474258			Aggregatibacter	0.482787
Haemophilus	0.293751	Saccharibacteria_(TM7)_[G-5]	0.477122		Alloprevotella	0.27826	Kingella	0.497417		Parvimonas	0.281581	Peptostreptococcus	0.442407		Aggregatibacter	0.200275	Arachnia	0.370075			Parvimonas	0.447645
Dialister	0.277797	Dialister	0.451916		Veillonellaceae_[G-1]	0.234662	Rothia	0.453392		Dialister	0.247109	Kingella	0.435518		Stomatobaculum	0.170288	Ligilactobacillus	0.368071			Haemophilus	0.432865
Schaalia	0.256574	Ottowia	0.445501		Ruminococcaceae_[G-1]	0.191269	Fretibacterium	0.421154		Abiotrophia	0.204091	Lachnospiraceae_[G-3]	0.412608		Ruminococcaceae_[G-1]	0.150286	Aggregatibacter	0.354898			Abiotrophia	0.379745
Catonella	0.166298	Lachnospiraceae_[G-3]	0.424704		Dialister	0.187711	Abiotrophia	0.415479		Eikenella	0.176117	Parvimonas	0.391203		Lachnospiraceae_[G-3]	0.138024	Parvimonas	0.341982			Dialister	0.361789
Veillonellaceae_[G-1]	0.140284	Granulicatella	0.424064		Abiotrophia	0.171784	Dialister	0.357194		Haemophilus	0.175786	Anaeroglobus	0.375921		Veillonellaceae_[G-1]	0.137263	Dialister	0.332932			Lachnospiraceae_[G-3]	0.34188
Peptostreptococcus	0.12313	Haemophilus	0.416874		Oribacterium	0.171069	Saccharibacteria_(TM7)_[G-5]	0.348318		Oribacterium	0.119169	Dialister	0.347947		Oribacterium	0.136243	Ruminococcaceae_[G-1]	0.307337			Anaeroglobus	0.333723
Peptostreptococcaceae_[G-9]	0.111944	Fretibacterium	0.398429		Weeksellaceae_[G-1]	0.147923	Filifactor	0.343092		Veillonellaceae_[G-1]	0.102863	Ottowia	0.27288		Megasphaera	0.134497	Fretibacterium	0.271635			Fretibacterium	0.314747
Riemerella	0.110769	Lachnospiraceae_[G-2]	0.397592		Haemophilus	0.141003	Ruminococcaceae_[G-1]	0.307437		Ruminococcaceae_[G-1]	0.0965139	Fretibacterium	0.262928		Haemophilus	0.122949	Oribacterium	0.260357			Saccharibacteria_(TM7)_[G-5]	0.300126
Filifactor	0.0962251	Veillonellaceae_[G-1]	0.331559		Riemerella	0.135277	Haemophilus	0.304886		Peptostreptococcaceae_[G-9]	0.0959263	Saccharibacteria_(TM7)_[G-5]	0.258933		Saccharibacteria_(TM7)_[G-5]	0.102547	Stomatobaculum	0.253601			Lachnospiraceae_[G-2]	0.29225
Peptococcus	0.0944537	Peptostreptococcus	0.268828		Fretibacterium	0.126066	Lachnospiraceae_[G-3]	0.299218		Anaeroglobus	0.0939677	Oribacterium	0.252502		Peptostreptococcus	0.0996677	Lachnospiraceae_[G-3]	0.251224			Oribacterium	0.285853
Ruminococcaceae_[G-1]	0.089803	Schaalia	0.255808		Saccharibacteria_(TM7)_[G-6]	0.0928126	Veillonellaceae_[G-1]	0.292529		Riemerella	0.0915979	Veillonellaceae_[G-1]	0.240495		Eikenella	0.0681537	Anaeroglobus	0.249907			Veillonellaceae_[G-1]	0.258342
Peptostreptococcaceae_[G-7]	0.0836623	Filifactor	0.243535		Saccharibacteria_(TM7)_[G-5]	0.0927672	Ottowia	0.235391		Peptostreptococcus	0.0834419	Eikenella	0.235986		Abiotrophia	0.0677113	Scardovia	0.237247			Ruminococcaceae_[G-1]	0.234461
Johnsonella	0.0828958	Peptostreptococcaceae_[G-9]	0.235964		Stomatobaculum	0.0894207	Johnsonella	0.198991		Fretibacterium	0.0833784	Megasphaera	0.147888		Peptostreptococcaceae_[G-9]	0.06419	Megasphaera	0.231451			Ottowia	0.230604
Eikenella	0.0828714	Riemerella	0.198888		Solobacterium	0.0820433	Pseudoleptotrichia	0.183339		Catonella	0.0817511	Ruminococcaceae_[G-1]	0.147032		Fretibacterium	0.0629596	Saccharibacteria_(TM7)_[G-5]	0.228892			Filifactor	0.190657
Anaeroglobus	0.0794736	Ruminococcaceae_[G-1]	0.190375		Peptostreptococcus	0.0804893	Lachnospiraceae_[G-2]	0.16116		Weeksellaceae_[G-1]	0.0557609	Peptostreptococcaceae_[G-9]	0.136417		Anaeroglobus	0.0574971	Veillonellaceae_[G-1]	0.22257			Peptostreptococcaceae_[G-9]	0.156128
Weeksellaceae_[G-1]	0.0760249	Catonella	0.166968		Eikenella	0.0702434	Riemerella	0.155356		Pseudoleptotrichia	0.0500338	Filifactor	0.13619		Catonella	0.0559074	Peptostreptococcaceae_[G-9]	0.178145			Megasphaera	0.149457
Abiotrophia	0.0746406	Peptococcus	0.163487		Peptococcus	0.0674362	Peptostreptococcaceae_[G-7]	0.144536		Absconditabacteria_(SR1)_[G-1]	0.0494619	Absconditabacteria_(SR1)_[G-1]	0.129656		Phocaeicola	0.0384029	Filifactor	0.14259			Stomatobaculum	0.148256
Absconditabacteria_(SR1)_[G-1]	0.0713412	Weeksellaceae_[G-1]	0.144178		Absconditabacteria_(SR1)_[G-1]	0.0609654	Mitsuokella	0.135458		Megasphaera	0.0408525	Stomatobaculum	0.110037		Solobacterium	0.0378436	Abiotrophia	0.137565			Eikenella	0.143814
Fretibacterium	0.0551618	Johnsonella	0.136931		Johnsonella	0.0570837	Anaeroglobus	0.130094		Saccharibacteria_(TM7)_[G-2]	0.0358942	Phocaeicola	0.108168		Pseudoleptotrichia	0.0370198	Phocaeicola	0.121655			Ligilactobacillus	0.124384
Oribacterium	0.0528466	Oribacterium	0.133021		Catonella	0.0509053	Saccharibacteria_(TM7)_[G-6]	0.123141		Solobacterium	0.0351042	Weeksellaceae_[G-1]	0.106815		Lancefieldella	0.0295878	Mitsuokella	0.120055			Riemerella	0.120987
Pseudoleptotrichia	0.0311985	Bacteroidetes_[G-5]	0.116557		Pseudoleptotrichia	0.0455235	Weeksellaceae_[G-1]	0.114824		Saccharibacteria_(TM7)_[G-5]	0.0342037	Riemerella	0.105427		Riemerella	0.025165	Absconditabacteria_(SR1)_[G-1]	0.106982			Johnsonella	0.11845
Phocaeicola	0.0241969	Pseudoleptotrichia	0.104734		Peptostreptococcaceae_[G-9]	0.0428025	Peptostreptococcaceae_[G-6]	0.114545		Stomatobaculum	0.0278817	Catonella	0.105229		Mycoplasma	0.0219759	Eikenella	0.105351			Catonella	0.109103
Saccharibacteria_(TM7)_[G-5]	0.0217513	Saccharibacteria_(TM7)_[G-6]	0.101981		Megasphaera	0.0417183	Stomatobaculum	0.105254		Peptococcus	0.0215331	Saccharibacteria_(TM7)_[G-2]	0.0914884		Lachnospiraceae_[G-2]	0.018535	Johnsonella	0.0974725			Absconditabacteria_(SR1)_[G-1]	0.107149
Saccharibacteria_(TM7)_[G-8]	0.0188741	Eikenella	0.101109		Anaeroglobus	0.0385894	Absconditabacteria_(SR1)_[G-1]	0.0918411		Lancefieldella	0.0187236	Johnsonella	0.0899717		Ruminococcaceae_[G-2]	0.0169441	Pseudoleptotrichia	0.0944138			Phocaeicola	0.0986205
Peptostreptococcaceae_[G-1]	0.017635	Absconditabacteria_(SR1)_[G-1]	0.0777553		Saccharibacteria_(TM7)_[G-3]	0.03838	Catonella	0.0901745		Phocaeicola	0.0143209	Solobacterium	0.0822984		Mitsuokella	0.0152842	Catonella	0.0935425			Pseudoleptotrichia	0.0964278
Saccharibacteria_(TM7)_[G-3]	0.0168084	Peptostreptococcaceae_[G-7]	0.0775554		Peptostreptococcaceae_[G-1]	0.030929	Phocaeicola	0.0811891		Peptostreptococcaceae_[G-4]	0.014211	Saccharibacteria_(TM7)_[G-6]	0.0646783		Peptostreptococcaceae_[G-1]	0.0133208	Bifidobacterium	0.0891342			Weeksellaceae_[G-1]	0.0910103
Saccharibacteria_(TM7)_[G-6]	0.0152212	Propionibacteriaceae_[G-1]	0.066651		Saccharibacteria_(TM7)_[G-2]	0.0234928	Megasphaera	0.0795307		Johnsonella	0.0136584	Bacteroidetes_[G-5]	0.0556732		Saccharibacteria_(TM7)_[G-3]	0.00964431	Peptostreptococcaceae_[G-7]	0.0833187			Scardovia	0.0864862
Stomatobaculum	0.014795	Peptostreptococcaceae_[G-6]	0.0596423		Ottowia	0.0205265	Eikenella	0.0791681		Peptostreptococcaceae_[G-1]	0.0112836	Pseudoleptotrichia	0.0508576		Filifactor	0.00908253	Riemerella	0.0805024			Peptostreptococcaceae_[G-7]	0.0811408
Saccharibacteria_(TM7)_[G-2]	0.00891889	Megasphaera	0.0581977		Peptostreptococcaceae_[G-7]	0.0141208	Peptostreptococcaceae_[G-5]	0.0722006		Mycoplasma	0.00833625	Peptostreptococcaceae_[G-7]	0.0490676		Saccharibacteria_(TM7)_[G-2]	0.0078614	Ottowia	0.0787789			Mitsuokella	0.0798748
Lachnospiraceae_[G-8]	0.00791062	Stomatobaculum	0.0566132		Ruminococcaceae_[G-2]	0.0136192	Peptostreptococcaceae_[G-9]	0.0716166		Saccharibacteria_(TM7)_[G-3]	0.00734824	Butyrivibrio	0.0480692		Absconditabacteria_(SR1)_[G-1]	0.00757115	Bacteroidetes_[G-5]	0.0787747			Saccharibacteria_(TM7)_[G-2]	0.0746654
Mycoplasma	0.00614793	Gracilibacteria_(GN02)_[G-1]	0.0552982		Mycoplasma	0.0129465	Peptoniphilaceae_[G-1]	0.0684784		Ottowia	0.00417445	Peptococcus	0.0475924		Peptococcus	0.00463786	Saccharibacteria_(TM7)_[G-2]	0.0760755			Peptococcus	0.0723042
Ottowia	0.00226149	Peptoniphilaceae_[G-1]	0.0514787		Lachnospiraceae_[G-8]	0.0100103	Solobacterium	0.0673348		Mollicutes_[G-2]	0	Lachnospiraceae_[G-2]	0.0446188		Weeksellaceae_[G-1]	0.00424274	Solobacterium	0.0564122			Bacteroidetes_[G-5]	0.0700324
Anaerolineae_[G-1]	0.00188457	Saccharibacteria_(TM7)_[G-2]	0.0508518		Gracilibacteria_(GN02)_[G-2]	0.00564483	Saccharibacteria_(TM7)_[G-3]	0.064444		Cryptobacterium	0	Mitsuokella	0.0424275		Peptostreptococcaceae_[G-6]	0.00299482	Peptococcus	0.0563692			Saccharibacteria_(TM7)_[G-6]	0.066696
Peptostreptococcaceae_[G-4]	0.0017613	Phocaeicola	0.0507819		Filifactor	0.00554945	Lachnospiraceae_[G-8]	0.0636718		Desulfobulbus	0	Acidipropionibacterium	0.0360229		Bifidobacterium	0.00224611	Mycoplasma	0.0543472			Solobacterium	0.0657726
Erysipelotrichaceae_[G-1]	0	Solobacterium	0.0499005		Lancefieldella	0.00391546	Peptococcus	0.0625095		Bacteroides	0	Peptostreptococcaceae_[G-1]	0.0353273		Slackia	0.00224611	Gracilibacteria_(GN02)_[G-2]	0.0504377			Peptostreptococcaceae_[G-6]	0.0511353
Bacteroidetes_[G-3]	0	Peptostreptococcaceae_[G-4]	0.046098		Phocaeicola	0.00247019	Gracilibacteria_(GN02)_[G-2]	0.0623005		Bacteroidetes_[G-5]	0	Peptostreptococcaceae_[G-4]	0.0352986		Propionibacteriaceae_[G-1]	0	Lancefieldella	0.0470698			Peptostreptococcaceae_[G-4]	0.0399602
Slackia	0	Saccharibacteria_(TM7)_[G-3]	0.0396339		Slackia	0.0024475	Saccharibacteria_(TM7)_[G-2]	0.06199		Bacteroidetes_[G-3]	0	Saccharibacteria_(TM7)_[G-3]	0.0291235		Desulfobulbus	0	Peptostreptococcaceae_[G-6]	0.042329			Gracilibacteria_(GN02)_[G-2]	0.0387942
Cryptobacterium	0	Saccharibacteria_(TM7)_[G-8]	0.0355916		Peptostreptococcaceae_[G-6]	0.00149642	Bacteroides	0.0611335		Slackia	0	Desulfobulbus	0.0277382		Bacteroidetes_[G-5]	0	Peptostreptococcaceae_[G-5]	0.0403687			Bifidobacterium	0.0367802
Lancefieldella	0	Lancefieldella	0.0328231		Bifidobacterium	0.0014685	Peptostreptococcaceae_[G-1]	0.0563265		Propionibacteriaceae_[G-1]	0	Propionibacteriaceae_[G-1]	0.0251308		Bacteroidetes_[G-3]	0	Peptostreptococcaceae_[G-4]	0.0384196			Peptostreptococcaceae_[G-1]	0.0349149
Solobacterium	0	Peptostreptococcaceae_[G-1]	0.0322469		Erysipelotrichaceae_[G-1]	0	Gracilibacteria_(GN02)_[G-1]	0.0466714		Pyramidobacter	0	Peptostreptococcaceae_[G-6]	0.0240131		Cryptobacterium	0	Weeksellaceae_[G-1]	0.0368178			Saccharibacteria_(TM7)_[G-3]	0.0337824
Bulleidia	0	Desulfobulbus	0.0281666		Bacteroidetes_[G-3]	0	Peptostreptococcaceae_[G-4]	0.0462378		Ligilactobacillus	0	Gracilibacteria_(GN02)_[G-2]	0.0232532		Saccharibacteria_(TM7)_[G-8]	0	Desulfobulbus	0.0345675			Peptostreptococcaceae_[G-5]	0.0330736
Desulfobulbus	0	Anaerolineae_[G-1]	0.0261539		Cryptobacterium	0	Anaerolineae_[G-1]	0.0435735		Saccharibacteria_(TM7)_[G-6]	0	Bacteroidetes_[G-3]	0.0216606		Saccharibacteria_(TM7)_[G-6]	0	Acidipropionibacterium	0.0323591			Mycoplasma	0.0319958
Propionibacteriaceae_[G-1]	0	Gracilibacteria_(GN02)_[G-2]	0.023049		Propionibacteriaceae_[G-1]	0	Ruminococcaceae_[G-2]	0.0384521		Saccharibacteria_(TM7)_[G-8]	0	Bacteroides	0.0215753		Acidipropionibacterium	0	Ruminococcaceae_[G-2]	0.0320025			Desulfobulbus	0.0309484
Acidipropionibacterium	0	Lachnospiraceae_[G-8]	0.0190481		Bacteroides	0	Bacteroidetes_[G-5]	0.0347244		Acidipropionibacterium	0	Peptostreptococcaceae_[G-5]	0.0214966		Scardovia	0	Anaerolineae_[G-1]	0.0311086			Peptoniphilaceae_[G-1]	0.030726
Scardovia	0	Mitsuokella	0.0186939		Saccharibacteria_(TM7)_[G-8]	0	Saccharibacteria_(TM7)_[G-8]	0.0334441		Scardovia	0	Anaerolineae_[G-1]	0.0212095		Pyramidobacter	0	Peptostreptococcaceae_[G-1]	0.0251496			Lancefieldella	0.0293104
Bifidobacterium	0	Mycoplasma	0.0184774		Acidipropionibacterium	0	Desulfobulbus	0.0329009		Bifidobacterium	0	Ruminococcaceae_[G-2]	0.0210511		Mollicutes_[G-2]	0	Bacteroides	0.0248345			Anaerolineae_[G-1]	0.0290608
Pyramidobacter	0	Slackia	0.0166929		Scardovia	0	Scardovia	0.0279361		Anaerolineae_[G-1]	0	Mycoplasma	0.0192756		Bacteroides	0	Lachnospiraceae_[G-8]	0.0238109			Lachnospiraceae_[G-8]	0.0261777
Mollicutes_[G-2]	0	Pseudoramibacter	0.0115333		Pyramidobacter	0	Mycoplasma	0.0261735		Erysipelotrichaceae_[G-1]	0	Lancefieldella	0.0167111		Peptostreptococcaceae_[G-7]	0	Saccharibacteria_(TM7)_[G-6]	0.0229382			Bacteroides	0.0256581
Bacteroidetes_[G-5]	0	Peptostreptococcaceae_[G-2]	0.00930094		Mollicutes_[G-2]	0	Bifidobacterium	0.0219093		Bulleidia	0	Saccharibacteria_(TM7)_[G-8]	0.0166223		Anaerolineae_[G-1]	0	Saccharibacteria_(TM7)_[G-8]	0.0225139			Ruminococcaceae_[G-2]	0.0253417
Bacteroides	0	Bacteroidetes_[G-3]	0.00806088		Bacteroidetes_[G-5]	0	Pseudoramibacter	0.0218531		Filifactor	0	Peptoniphilaceae_[G-1]	0.013437		Lachnospiraceae_[G-7]	0	Saccharibacteria_(TM7)_[G-3]	0.0202141			Saccharibacteria_(TM7)_[G-8]	0.0245486
Peptostreptococcaceae_[G-2]	0	Lachnospiraceae_[G-7]	0.00749808		Mitsuokella	0	Peptostreptococcaceae_[G-2]	0.0200669		Mitsuokella	0	Lachnospiraceae_[G-8]	0.0133722		Erysipelotrichaceae_[G-1]	0	Bacteroidetes_[G-3]	0.018897			Acidipropionibacterium	0.0242162
Ligilactobacillus	0	Ruminococcaceae_[G-2]	0.00746662		Desulfobulbus	0	Lancefieldella	0.0154183		Ruminococcaceae_[G-2]	0	Peptostreptococcaceae_[G-2]	0.0125316		Peptostreptococcaceae_[G-5]	0	Peptoniphilaceae_[G-1]	0.0187947			Gracilibacteria_(GN02)_[G-1]	0.0235955
Ruminococcaceae_[G-2]	0	Bifidobacterium	0.00746019		Ligilactobacillus	0	Pyramidobacter	0.0109283		Peptostreptococcaceae_[G-7]	0	Scardovia	0.0079755		Peptostreptococcaceae_[G-4]	0	Butyrivibrio	0.0168949			Butyrivibrio	0.0234512
Pseudoramibacter	0	Shuttleworthia	0.0059174		Bulleidia	0	Butyrivibrio	0.0107806		Peptostreptococcaceae_[G-6]	0	Mollicutes_[G-2]	0.00746449		Peptostreptococcaceae_[G-2]	0	Gracilibacteria_(GN02)_[G-1]	0.015188			Propionibacteriaceae_[G-1]	0.0207348
Gracilibacteria_(GN02)_[G-2]	0	Acidipropionibacterium	0.00428034		Pseudoramibacter	0	Lachnospiraceae_[G-7]	0.0081712		Peptostreptococcaceae_[G-5]	0	Bifidobacterium	0.00642985		Shuttleworthia	0	Peptostreptococcaceae_[G-2]	0.0143867			Bacteroidetes_[G-3]	0.0162004
Gracilibacteria_(GN02)_[G-1]	0	Erysipelotrichaceae_[G-1]	0.0035057		Gracilibacteria_(GN02)_[G-1]	0	Bacteroidetes_[G-3]	0.00801027		Peptostreptococcaceae_[G-2]	0	Bulleidia	0.0055806		Lachnospiraceae_[G-8]	0	Pseudoramibacter	0.0111456			Peptostreptococcaceae_[G-2]	0.0138676
Butyrivibrio	0	Peptostreptococcaceae_[G-5]	0.00248887		Butyrivibrio	0	Slackia	0.00678636		Shuttleworthia	0	Slackia	0.00496409		Peptoniphilaceae_[G-1]	0	Slackia	0.00914993			Pseudoramibacter	0.00967686
Lachnospiraceae_[G-2]	0	Cryptobacterium	0.00168962		Lachnospiraceae_[G-2]	0	Propionibacteriaceae_[G-1]	0.0062731		Butyrivibrio	0	Gracilibacteria_(GN02)_[G-1]	0.00464019		Bulleidia	0	Erysipelotrichaceae_[G-1]	0.00457631			Slackia	0.00861757
Lachnospiraceae_[G-7]	0	Ligilactobacillus	0.00158531		Lachnospiraceae_[G-7]	0	Cryptobacterium	0.00592832		Peptoniphilaceae_[G-1]	0	Ligilactobacillus	0.00328456		Johnsonella	0	Mollicutes_[G-2]	0.00452646			Mollicutes_[G-2]	0.00486479
Peptoniphilaceae_[G-1]	0	Mollicutes_[G-2]	0.000967895		Peptoniphilaceae_[G-1]	0	Bulleidia	0.00486083		Lachnospiraceae_[G-8]	0	Lachnospiraceae_[G-7]	0.00234267		Butyrivibrio	0	Pyramidobacter	0.00392929			Lachnospiraceae_[G-7]	0.00467063
Mitsuokella	0	Butyrivibrio	0		Shuttleworthia	0	Mollicutes_[G-2]	0.00423762		Lachnospiraceae_[G-7]	0	Shuttleworthia	0.00165618		Pseudoramibacter	0	Lachnospiraceae_[G-7]	0.00383739			Bulleidia	0.00351134
Shuttleworthia	0	Bulleidia	0		Peptostreptococcaceae_[G-2]	0	Acidipropionibacterium	0.00420826		Lachnospiraceae_[G-2]	0	Pseudoramibacter	0.00119276		Gracilibacteria_(GN02)_[G-1]	0	Shuttleworthia	0.00275754			Pyramidobacter	0.00326959
Megasphaera	0	Scardovia	0		Peptostreptococcaceae_[G-4]	0	Shuttleworthia	0.00230334		Gracilibacteria_(GN02)_[G-1]	0	Erysipelotrichaceae_[G-1]	0.00114625		Gracilibacteria_(GN02)_[G-2]	0	Bulleidia	0.00252388			Shuttleworthia	0.00284108
Peptostreptococcaceae_[G-5]	0	Pyramidobacter	0		Peptostreptococcaceae_[G-5]	0	Erysipelotrichaceae_[G-1]	0.00155865		Gracilibacteria_(GN02)_[G-2]	0	Pyramidobacter	0.000415128		Ligilactobacillus	0	Cryptobacterium	0.00125255			Erysipelotrichaceae_[G-1]	0.00275253
Peptostreptococcaceae_[G-6]	0	Bacteroides	0		Anaerolineae_[G-1]	0	Ligilactobacillus	0.00113974		Pseudoramibacter	0	Cryptobacterium	0.00029652		Ottowia	0	Propionibacteriaceae_[G-1]	0.000651708			Cryptobacterium	0.00178544
			100																			100
