# Supplementary material for: Comparative Analysis of Oral Microbiome in Indian Type 2 Diabetes Mellitus (T2DM) and Periodontitis Cohorts
Source: Diseases. 2026 Jan 23;14(2):38. doi: 10.3390/diseases14020038 (PMC12939639; doi:10.3390/diseases14020038)
Supplement: Supplementary file 1 [file diseases-14-00038-s001.zip › Supplementary Table S5.xlsx]

## Sheet: Species
Column	H1	H2	H3	H4	H5	H6	H7	H8	H9	H10	P1	P2	P3	P4	P5	P6	P7	P8	P9	P10	T2DM1	T2DM2	T2DM3	T2DM4	T2DM5	T2DM6	T2DM7	T2DM8	T2DM9	T2DM10	T2DM11	T2DM12	T2DM13	T2DM14	T2DM15	T2DM16	T2DM17	T2DM18	T2DM19	T2DM20	T2DM_P1	T2DM_P2	T2DM_P3	T2DM_P4	T2DM_P5	T2DM_P6	T2DM_P7	T2DM_P8	T2DM_P9
Actinomyces dentalis	0	0.000565372	0	0	0.000976236	0	0	0.000131298	0	0.00159846	0.000263737	0.000468879	0	0.00071714	0	0.000826597	0.000363454	0.000413686	0.00106543	0	0	0.00159644	0	0	0	0	0	0	0	0	0	0.000484523	0.000939251	0.000823147	0	0	0.000176647	0.00112346	0.000678685	0.000794696	0.000300145	0.0012397	0	0	0.000931227	0	0.000522003	0	0.00069477
Actinomyces gerencseriae	0.00112019	0.0013192	0.00034981	0.000393298	0.000641909	0.000844493	0	0	0.00361411	0.00934485	0	0	0.00248995	0.0032411	0.00109648	0	0.000609031	0.000413686	0	0.00013649	0	0.000322217	8.03399e-05	0	0	0.000794902	0	0.0023557	0.00132591	0	0.000744805	0.00296305	0.000740965	0.000390995	0.00201052	0	0.000164871	0.00391734	0	0.00177104	0.000204099	0.00014195	0.00012728	0.000305519	0	0	0.00278402	0	0.00146465
Actinomyces israelii	0	0	0	0	0	0	0	0	0	0	0	0	0.00134378	0.00208622	0	0	0	0	0	0	0	0	0	0	0	0	0	0	0	0	0.00296402	0.00117404	0	0	0	0.000983678	0	0	0	0	0.00194494	0	0.00194663	0	0	0	0	0	0
Actinomyces massiliensis	0.00101451	0.00925703	0.00293302	0.00174624	0.00136406	0.00166888	0.00126237	0.00339734	0.00182129	0.00660623	0	0	0.00305315	0.00219799	0.0066572	0.000356742	0.00240666	0	0	0.000242649	0	0.00105453	0.00230308	0	0.00284645	0.00246694	0.000738108	0.00398758	0.000309379	0.00118284	0.00542644	0.0036712	0.00203504	0.000864304	0.00737627	0.00106704	0.00854973	0.00997812	0	0.00391672	0.00222108	0.00535625	0.00578749	0.00244415	0	0.000712971	0.0125914	0.00228801	9.38879e-05
Actinomyces naeslundii	0.00383965	0.00642263	0.000215268	0.00163612	0.000106985	0.0060723	0.0025659	0.000623667	0.00250427	0.0451593	0.000994086	0.000179571	0.000849744	0.00236563	0.00921239	0.000156618	0.000216108	0.0199074	0	0.000333642	0	0.0332909	0	0	0.000711612	0.0023847	0.00553581	0.00713289	0.00357995	0.00146921	0.0133609	0.00264624	0.00403878	0.00283986	0.00147525	0.00898648	0.00665371	0.00685904	0	0.00172563	0.00189692	0.00059619	0.00025456	0.000962847	0.00101745	0	0.0191876	0.000355569	0
Actinomyces oricola	0	0	0	0.000251711	0	0	0	0	0.00192089	0	0	0	0	0	0	0	0.00222984	0	0	0	0.000671789	0	0	0.000887125	0	0	0	0	0	0	0	0	0	0	0	0.000916988	0.000494612	0	0	0.000624404	0	0	0	0.000962847	0	0	0	0	0
Actinomyces oris	0.0142384	0.0272359	0	0	0	0	0	0	0	0.0360492	0	0	0	0	0	0	0	0	0	0	0	0	0	0	0	0	0	0	0	0	0	0	0	0	0	0	0	0	0	0.00207756	0	0	0	0	0	0	0	0	0
Peptidiphaga gingivicola	0	0.003543	0	0	0	0.00160856	0	0	0.000213432	0	0	0	0.00849744	0.00333423	0.00657888	0.0110503	0.000952839	0.00631628	0	0.000394304	0.000461855	0	0	0.000419368	0	0.00320702	0	0.00335588	0	0	0	0.00674605	0.00419532	0	0.00327689	0.00060021	0	0.00137476	0	0.0160983	0.00321756	0	0.000217124	0.00302741	0.00125888	0.00109433	0.000316366	0.00168509	0.000863769
Schaalia cardiffensis	0	0	0	0	0.00117683	0.000804279	4.11641e-05	0	0	0	0	0	0	0	0	0	0.00409623	0	0	0	0.000391877	0	0	0.00230653	0.00087733	0	0	0	0	9.96078e-05	0	0	0	0	0	0	0	0	0	0	0	0	4.49223e-05	0.00883227	0	0	0	0	0
Schaalia odontolytica	0	0	0	0	0	0	0	0	0.00221969	0	0	0	0	0	0	0	0	0.000262337	0.00588788	0	0.000713776	0	0	0.0045324	0	0	0	0	0	0.00153147	0	0	0	0.00144051	0	0	0	0	0	0	0	0	0	0	0	0	0	0	0
Bifidobacterium dentium	0	0	0	0	0.000628536	0	0	0	0	0.000111781	0.000101437	0.000179571	0	0	2.937e-05	6.96082e-05	0	0	0.0017944	0	0	0.000629787	0	0	0	0	0	0	0	0	0	0	0.00064704	0	0	0	0	0	0	0	0	0	4.49223e-05	0	0	0.000945101	0.000838369	0	0.000826214
Scardovia wiggsiae	0	0	0	0	0	0	0	0	0	0	0	0	0	0	0.00015664	0	0	5.04495e-05	0.00256543	0	0	0.000366156	0	0	0	0	0	0	0	0	0	0.000186355	0.000156542	0	0.000874708	0	0	0	0	0	0	0	0	0	0	0	0.000838369	0	0
Corynebacterium durum	0.0139777	0.0152801	0.00707693	0.00184064	0.00310256	0.00182973	0.000919332	0	0.00155094	0.00695275	0	0.000289309	0.00817137	0.00217936	0.0112585	0	0.000658147	0.00505504	0	0.00185019	0	0.00054191	0.0175766	0	0.000799345	0.00866169	0.000893499	0	0.00057456	0.00107078	0.00497044	0.0113304	0.000866198	0.00207845	0	0.00408476	0.0019549	0.00651904	8.48356e-05	0.00194133	0.00195695	0.00148574	0	0.000620296	0	0	0.00714986	0.015676	0
Corynebacterium matruchotii	0.151782	0.0407143	0.0515836	0.0723983	0.0205277	0.0396509	0.0267018	0.033957	0.0454468	0.153743	0	0	0.0508463	0.034432	0.0758627	0.0864882	0.0480447	0.0326913	0.0042617	0.0173039	0.00166548	0.123805	0.0242805	0.00412917	0.046284	0.0691016	0.144455	0.0695918	0.154984	0.00354853	0.022025	0.108701	0.080786	0.0639791	0.0403932	0.0479001	0.113066	0.0699208	0.0144786	0.0267926	0.0411199	0.108932	0.0380492	0.10258	0.0455784	0.0136791	0.142017	0.0178248	0.0934372
Rothia aeria	0.0232563	0.0145188	0.0108307	0.0011327	0.00127044	0.00327744	0.00109771	0.0125718	0.00059761	0	0.00024345	0.000119714	0.000810221	0.000838215	0.00728376	0.000182722	0.000314339	0.00367272	0	0.000773442	0.00155351	0.00065908	0.0172285	0.000693571	0.00141348	0.00433084	0.00225317	0.000934383	0.000412505	0.00493059	0.00401283	0.00139766	0.000740965	0	0	0.0101369	0.000176647	0.00155215	0.000127253	0.000828754	0.00150073	0.00151413	0.000277021	0.000324035	0.00125888	0.00409544	0.000474548	0.0497952	0
Rothia dentocariosa	0.0177117	0.00828459	0.00170869	0.0125226	0.000615162	0.000583102	0.00177006	0	0.00095333	0.0311532	0	0	0.00628415	0.00529007	0.00270204	0.000261031	0.00233789	0.000181618	0.00570563	0.000621787	0.00170746	0.00760139	0.00649861	0.0114036	0.000867582	0.00306997	0.00293301	0.0049088	0.00377147	0.000211667	0.00509204	0.00920594	0.00292212	0.00456847	0.000861653	0.00793611	0.00223753	0.00980073	0	0.000760638	0.00193294	0.0070975	0.00196161	0.00223121	0.000948472	0.000198969	0.0176057	0.0390508	0.00781147
Rothia mucilaginosa	0.000246583	0.00107798	0	0	0	0.000221177	0.000123492	0.00242902	0	0.000134137	0	0	0	0	0.00102795	0.000374144	0	0	0.00597199	0	0.000531833	0	0	0.00458079	0.000107229	0.000479682	0.000466173	0.000171084	0	0.00226608	0	0.000614972	6.26168e-05	0.00030868	0	0.000816953	0	0.000413907	0	0	0.00051625	0.000160877	0.000262047	0.000222195	0.00165551	0.000132646	0	0.00409678	0
Acidipropionibacterium acidifaciens	0	0	0	0.000424762	0	0	0	0	0	0	0	0	0	0	0	0.000417649	0	0	0	0	0	0.000790896	0	0	0	0	0	0	0	0	0.00351123	0.00285123	0	0	0	0	0	0	0	0	0	0	0.000149741	0	0	0	0	0	0
Arachnia propionica	0.00955333	0.00564618	0.0469688	0.00336663	0.0205678	0.0057707	0.00311475	0.024126	0.00658793	0.00618146	0.00676587	0.00971678	0.0111257	0.00341806	0.00408243	0.012573	0.00638501	0.0325702	0.000140188	0.000485297	0.00864928	0.00023434	0.00712347	0.00632278	0.00310965	0.00222024	0.00607968	0.030045	0.017664	0.00179294	0.00367843	0.0225303	0.000250467	0.00950735	0.0025719	0.00445156	0.00287346	0.00227649	0.00214917	0.0176877	0.00102049	0.00112614	0.000471684	0.00320332	0.00581155	0.00572035	0.00235692	0.00406586	0.00261008
Arachnia rubra	0.0203819	0.00039953	0.0122434	0	0.000909371	0.000341818	0	0	0	0	0	0	0	0	0	0	0	0	0	0.000379138	0	0	0.0124973	0	0	0	0.000679836	0	0	0	0.000760005	0	0	0	0.000378605	0.000633555	0	0.000709555	0	0	0.000456221	0	0	0	0	0	0.00117055	0	0
Lancefieldella parvula	0	0	0	0	0	0	0.00105655	0	0	0.000335342	0	0	0	0	0.00028391	7.83092e-05	0.000333985	0	0.000742994	9.09932e-05	0.000195938	0	0.000178533	0.000225814	0	0.000575618	0	0	0	0	0	0	0.000281775	0.000246944	0.000274162	0	0.000223753	0	0	0	0.00066032	0	0.000344404	0.000185163	0.000448369	0.000149227	0.000490367	0.000247353	0
Olsenella uli	0.000105678	0	0.000807255	0.000298907	0.00217981	0	0	0	0	0	0	0	0	0	0	0.00025233	0.000402747	0	0.00295796	0	0	0	0	0	0	0.000164462	0	0	0	0	0	0	0	0	0.000169719	0.000566865	0	0.000251301	0.0046801	0	0	0	0.000509119	0.000851749	0	0	0	0	0
Cryptobacterium curtum	0	0	0	0	0	0	0	0	0	0.000167671	0	0	0	0	5.874e-05	2.61031e-05	0	0.000110989	0.000392525	0	0	0	0	0	0	0	0	0	0	0	0	0	0	0	0	0	5.88824e-05	0	0	0	0	0	0	0	0	0	0.000174001	0	7.51103e-05
Slackia exigua	0	0	0.00103598	0	0.000294208	8.04279e-05	0	0	0	0.000245917	5.07187e-05	0	0.000247018	0	4.895e-05	0	0.000186639	0	0.000140188	0	0	0	0	0.000177425	0	9.59364e-05	0	0	0	0	0	0	4.17445e-05	0	0	0	0.000129541	0	0.000268646	0.000272467	7.20349e-05	0.0002839	4.49223e-05	0.000166647	0	0	0	0	0
Bacteroides heparinolyticus	0	0	0	0	0	0	0	0	0	0	0.00482842	6.98331e-05	0	0	0	0	0.00116895	0	0	0	0	0	0	0	0	0	0	0	0	0	0	0	0	0	0	0	0.00408644	0	0.00019795	0	0	0	0	0.000564747	0	0	0	0	0.000206553
Phocaeicola abscessus	0.000140905	0	0.00232758	0	0.000789013	0.000361925	0.000343034	8.20614e-05	0	0.000994847	0.000689774	0	4.94037e-05	0	0	0.000374144	0.00356578	0	0.00337852	0	0.000139956	0.000146462	0	0.00140327	4.87405e-05	0.00037004	0	0.000131603	0	0	0	0	7.30529e-05	0.000679096	0.000509158	0.0119375	0.00199023	0.000517384	0.0023754	0.00115799	0	5.678e-05	5.24093e-05	0.00627702	0.000258674	0.00023213	0	0	5.63327e-05
Porphyromonas catoniae	0	7.53829e-05	0	0	0	0	0	0	0	0	0	0	0	0	0.00130207	0.00284523	0.00172886	0.00111998	7.00938e-05	0	0	0	0	0	0	0.00243953	0	1.31603e-05	0	0	0	0	0.00613644	0.00549451	0	0	0	0	0	0	0	0	0	0.00187015	0	0	0	0	0
Porphyromonas endodontalis	0	0.00115336	0.0166698	0.000440494	0.00699413	0.00428278	0.00183866	0.000508781	0.00163631	0	0.00783096	0.000558665	0.000948551	0.000633318	0.00168388	0.000356742	0.0128093	6.05394e-05	0.00636452	0.00558092	0.000713776	0	0.000714133	0.0018549	0	0.00213801	0.00273877	0.000315848	0	0.00298823	0	0	0	0	0	0.00865303	0.0213272	0	0	0	0.00014407	0.0005678	0	0.0159425	0.0025695	0	0	0.000896653	0
Porphyromonas gingivalis	0.00168381	0	0	0	0	0.00424257	0	0.00328246	0	0	0	0	0	0	0.00240834	0.000147917	0.0339879	0	0.0439348	0	0.00396076	0.000248986	0	0.018178	0	0.000753786	0	0	0	0.00278902	0	0	0.00269252	0	0	0.0254589	0.0664665	0	0.00390244	0.0364311	0	0.000123023	0	0.0396434	0	0	0	0	0
Porphyromonas pasteri	0.00119064	0.00366361	0.00996959	0.000534886	0.00191235	0.0119234	0.00672347	0.00942065	0.00298805	0	4.05749e-05	0	0.0318555	0.0153673	0.0192667	0.00495088	0.00495084	0.016719	0	0.0114651	0.0165988	0	0.00892666	0.0336462	0.0118927	0.00716782	0.00598256	0.0157397	0.0275347	0.048646	0.0682485	0.00108086	0.0214254	0.0109273	0.00484353	0.00438487	0.016228	0.000591296	0.00019795	0.011103	0.00468227	0.00743818	0.00554042	0.0116653	0.00193143	0	0.00828878	0.0207622	0
Alloprevotella rava	0	0.000293993	0	0	0.000682028	0.000120642	0	0	0	0	0	0	0.000454514	0	0.00013706	0	0.000569739	0	0.00114954	0	0.000363886	0	0	0.00035485	0.00015597	0.000794902	0	0	0	0	7.60005e-05	0.000149084	0.000407009	0.000144051	0.000208885	0.00026676	0.0016016	0.00073912	0	0	0	0.00073814	0.000194663	0.0003981	0.000517348	0	0	0	0
Alloprevotella tannerae	0.00500211	0.00153027	0.000739983	0.00563203	0.0222796	0.00872642	0	0.00169046	0	0	0.00140998	0.000269356	0	0	0.00055803	0.00105282	0.00252453	0.00133187	0.0134019	0.0163939	0.00464654	0	0.000285653	0.0021291	0.00133549	0.00897691	0.00336033	0.0113179	0	0.00109569	0.00232562	0	0.00113754	0.00637939	0.00895596	0.0308775	0.00216687	0.00818945	0.0160198	0.00349666	0.000564273	0	0.00464946	0.00962847	0.0052942	0	0	0.000185514	0.00469439
Prevotella baroniae	0	0.000113074	0.00135888	0	0.00077564	0	0.000192099	0	0	0	0.000304312	0.000109738	0	0	0	0	0	0	0.0071776	0	0.000181943	0	0.000124973	0.000419368	0.000497154	0	0	0	0	0	0	0	0.000177414	0	0	0.00203405	0.000800801	0.00169998	0.000367621	0.000828754	0	0.000151413	0.000366865	0	0.00158654	0	0	0.000123676	0.00140832
Prevotella buccae	0.000429759	0	0	0	0	0	0.000370477	0	0	0	0	0	0.000177853	0.000176957	0	0	0.000785847	0.000393506	0.00107944	0	0.000237925	0	0	0	3.89924e-05	0	0	0	0	0	0.000106401	0	0.000386137	0	0	0	0	2.95648e-05	0.000636267	0	0	0	0.000119793	0.000490682	0	0	0	0	0
Prevotella dentalis	0.000500211	0	0.00355192	0	0	0.000261391	8.23282e-05	0	0	0	0.000304312	0	0	0	0	5.22061e-05	0.00206285	0	0.000953275	0	8.39736e-05	0.00011717	0.00016068	0	0.000126725	0	0.000524445	0	0	0	0	0	0.000375701	0	0	0.00393471	0.00246128	0	0	0.00179374	0	0	0.000164715	0.00285151	0.000206939	0	0	0.000463786	0
Prevotella denticola	0.000253628	0	0	0.0030048	0.0242187	0	0.0034029	0	0	0	0	0	0.000543441	0.00157398	0.00083215	0.000278433	0.0005108	0.000524675	0.0083692	0	0	0	0.00010712	0	0.000185214	0.000178168	0.001787	0	0.0019594	0	0.000608004	0.00259034	0.00761837	0	0.0051438	0	0.000294412	0.00580948	0.0112831	0	0.000156076	0.000605653	0.00149741	0.00049994	0	0	0.00177165	0	0.000920101
Prevotella intermedia	0	0	0.03969	0	0	0	0.00883656	0	0	0	0.0258158	0.00169595	0	0	0.00358314	0.000478556	0.0106973	0	0.0330562	0	0.00260318	0	0.00755195	0.00430659	0.0140763	0.0120469	0	0	0	0.0128992	0	0	0	0.0186649	0	0	0.0357416	0	0	0.0174152	0	0	0.00128029	0.0129429	0.0514244	0	0	0.00225709	0.00497606
Prevotella maculosa	0.000521347	0	0	0.00190356	0.00227343	0.0051876	0.00172889	0.000295421	0.0011383	0.00128548	0.00174472	0.00249404	0.000365587	0.00149947	0.00103774	0.00146177	0.00028487	0.00244176	0.000799069	0.00100093	0	0	0	0.000241943	0.000682368	0.00239841	0.00200066	0.00180296	0.00119332	0	0.00155041	0.00154675	0	0.00226365	0	0.00156722	0.000553495	0.0044495	0.0030258	0.00258844	0	0.00121131	0.00256057	0.000777684	0.00198317	0.000762713	0.000158183	0.000463786	0.00734203
Prevotella marshii	0	0	0	0	0	0.000884707	0	0	0	0	0	0	0	0.000139703	7.832e-05	0	0	0.000282517	0.00206076	0	0	0	0	0	0	0.000438566	0.000194239	0	0	0	0	0	0	0.000185208	0	0	0	0.00181824	0.000607989	0	0	0	0	0	0.00129337	0.0023213	0	0	0
Prevotella melaninogenica	0.000260674	0.000422144	0.000524715	0.00687485	0.0003477	0.0194434	0.0481346	0.000229772	0.00399829	4.47122e-05	0	9.97616e-05	0.0105526	0.0224828	0.00233002	0.0128514	0.00161099	0.000676023	0.0145375	0.0120263	0.00079775	0.00158179	0.000357066	0.00037098	0.0023298	0.000973069	0	0.0089885	0.00293173	0.00164353	0.00126161	0.00385755	0.00255685	0	0.0119456	0.00988679	0.00209621	0.00376951	0.0160622	0.000635757	0.0494759	0.000757067	0.0123087	0.00146279	0.00513899	0.0287344	0.00317947	0.00496251	0.0121303
Prevotella micans	0.000211357	0.000716138	0.000672712	0.00160466	0.000815759	0.00164877	0.000672347	0.000738552	0.00162208	0.000503012	0	0	0.00180818	0.00188133	0.00030349	6.96082e-05	0.00111983	0.00273436	0.000280375	0.00285112	0	0	0.000526673	0	0.000477657	0.000726376	0.000582717	0.00231622	0	0	0.000182401	0	0.000490498	0.00119356	0	0.00186732	0	0.0010052	0.00281372	0.00140775	0.000336163	0.00120184	0.00227606	0.000814717	0.000413879	0.00225498	0	0	0
Prevotella nanceiensis	2.81809e-05	0	0	0.000220247	0	0.000583102	0	0.00021336	0	0	0	0	0	0.000167643	0.00057761	0	0	0	0	0.000500463	0.000629802	0	0.000178533	0.00072583	0.000146222	0.000465977	0	0.000118443	7.36616e-05	0.00241549	0	0	0	0.000288101	0	0.000283433	0	7.3912e-05	0	9.08224e-05	0.000216105	6.62433e-05	0.000673834	0	0	0	0	0.00134498	0
Prevotella nigrescens	0.00157109	0.0117296	0	0.00100684	0.025556	0.00983231	0.00675092	0.00444773	0.00328685	0.0405093	0	0	0.015987	0.0146501	0.00016643	0.00121814	0.00465614	0.00464135	0.0101075	0.00643019	0	0.00276814	0	0.000870996	0.00320713	0.0111834	0.00203951	0.006567	0.0009576	0.000410882	0.00466643	0	0.00149237	0.00185208	0.0225727	0.00118375	0	0.0270961	0.0767055	0.00102175	0.0157396	0.00142896	0.011006	0.000490682	0.00498379	0.00746133	0	0	0.00414985
Prevotella oralis	0.000317035	0	0.00053817	0.000220247	0.000962863	0	0	0.00021336	0	0	0.000537618	0.000488832	0.00013833	0	0	0	0	0	0.00528507	0	0	0	0	0	0.000136474	0.000287809	0	0.000276367	0.00019152	0	0.000304002	0	0.00013567	0.000432152	0	0.00105037	0	0.00288257	0.00240368	0	0.00156076	0	0.000112306	0	0.000120715	0	0	0	0
Prevotella oris	2.81809e-05	0.00097244	0	0.000739401	0.003477	0.00275465	0.00108399	0	0	0	0.000273881	0	0	0	0.00022517	0.000565567	0.00132612	0.000635664	0.00710751	0.00242649	0.000391877	0.00101059	0.00109798	0	0	0.00326184	0.000485597	0.00117127	0	0.000311274	0.00270562	0.00214308	0.00069922	0.00607071	0.00545713	0	0.000824354	0.00917987	0.0174479	0	0	0.00036907	0.000696295	0.00118504	0.000741533	0	0.000316366	0.000448327	0.000863769
Prevotella oulorum	0	0	0	0.00320931	0.000628536	0.00176941	0.00161912	0	0.00071144	0	0.000456468	0.000409022	0.000207496	0.000707826	0	0.000208825	0.000638501	0.000423776	0.00189253	0	0	0.00391054	0	0	0.000243703	0.000274104	0	0.000460611	0.000928136	0	0.000440803	0.000726785	0.000219159	0.00506235	0.000992206	0	0	0.0021878	0.00846942	0.00290632	0.00834404	0.00148574	0.00107065	0.000435133	0.000793268	0.00212233	0.00308456	0	0.00448784
Prevotella pallens	0	0	0	0.00402737	0.00264787	0.00924921	0.0127883	0	0	0	0.00092308	0.000409022	0	0	0.00050908	0.00149658	0.000147346	0	0	0.000106159	0	0	0	0	0	0.00317961	0	0.0015924	0	0	0	0	0.000333956	0	0	0	0	0	0	0	0.00977273	0.000605653	0	0.000166647	0	0	0.00162928	0.00926026	0.00383063
Prevotella pleuritidis	0.00223334	0	0.0175981	0	0	0	0	0	0.00331531	0	0	0	0	0	0	0	0	0	2.80375e-05	0.00304827	0.000167947	0.000161108	0.00112476	0.000209684	0.00221282	0	0	0	0	0	0	0	0	0	0	0	0	0	0	0	0	0	0.000554042	0	0	0	0	0	0
Prevotella saccharolytica	0	0.00214841	0.000995614	0.00151027	0.000641909	0.00498653	0.00347151	0.0042836	0.00610415	0.00124076	0.00226205	0.00335199	0.00171925	0.00487096	0.00122375	0.00136606	0.00173869	0.000877821	0	0.00112225	0.000209934	0	0.000803399	0.00104842	0.000809093	0.0013157	0.0013791	0.000223725	0	0.000311274	0.000927207	0.000223626	0.00235856	0	0.00445187	0.0033345	0	0.00116781	0.00164016	0.00685709	0.000240116	0.00263081	0.00232098	0.00202753	0.00308685	0.00572035	0.00132874	0.000602922	0.0014271
Prevotella salivae	0	0	0	0	0	0.000482567	0	0	0	0	0	0	0.00039523	0.00108968	0.00010769	0.000182722	9.82309e-05	0.00181618	0	0	0	0.00149391	0	0	0	0.000150757	0.000330206	0	0	0	0	0.000987682	0	0.00129646	0.00502631	0	0	0.000339995	0	0.000238409	0.000792384	0.00036907	0	0.000129614	0	0.000298453	0.00457148	0.000633841	0.00253497
Prevotella veroralis	0.00104974	0.000180919	0	0.000928184	0.0022868	0	0	0	0	0	0	0	0	0	0	0.000295835	0.00196462	0.00242158	0.000476638	0.00112225	0	0	0	0	0	0	0	0	0	0	0	0	0.00273426	0	0.000352494	0.000583538	0	0.000783467	0.0296076	0	0.000600291	0.00145735	0.00187925	0.000888782	0.000482859	0	0.00226201	0	0.00116421
Tannerella forsythia	0.000267719	0.00175642	0.00819363	0.000503422	0.00799711	0	0.00157796	0.00036107	0.000668754	0	0	0	0.00281601	0.000838215	0.00026433	0.000165319	0.00558934	0	0.00721966	0.00100093	0.000671789	0	0.000580233	0.00262912	0.00166693	0.00034263	0.00141794	0	0	0.000112059	0.000334402	0	0.000427881	0	0	0.00366795	0.00511099	0	0.000240368	0.00515417	0	0.000359607	0.000172202	0.00297186	0.000586328	0	0	0.000185514	0.000168998
Capnocytophaga endodontalis	0.0167113	0.0139685	0	0.00396445	0.000267462	0.000784172	0.0019896	0.00459544	0.00175014	0	0	0	0	0	0	0.000113113	0.00131629	0.00153366	0	0.000515628	0	0	0	0	0.000555642	0.000548208	0	0.00351381	0.000486166	0.000498039	0	0.000726785	0	0.0109684	0	0.000433485	0	0.00360691	0	0.00551746	0	0.00129648	0.000636399	0.00271264	0.00520797	0	0	0	0
Capnocytophaga gingivalis	0	0	0	0	0	0	0	0	0	0	0.001623	0.00462894	0	0	0.00065593	0.00175761	0	0	0	0	0.00176345	0	0.000365993	0.00145166	0	0	0	0	0	0.00130735	0.00185441	0	0.000386137	0	0	0.00291769	0	0.00178867	0	0	0.000528256	0	0	0	0	0	0	0	0.00138954
Capnocytophaga granulosa	0.121079	0.0091741	0.00944488	0.0182176	0.00542948	0.0130494	0.00576298	0.0106187	0.00922026	0	0.0067963	0.00417003	0.00298398	0.00479645	0.0127662	0.0042896	0.00716103	0.00494405	0	0.0159996	0.000503842	0.00853875	0.0105781	0.000838737	0.0164256	0.0112109	0.0362838	0.0237939	0.00929609	0.00306294	0.0136193	0.00437934	0.00155498	0.00557682	0.00445187	0.0366128	0.00425131	0.0300378	0.000735242	0.00325825	0.00864418	0.0435692	0.00515109	0.00533269	0.0142271	0.00441047	0.0114683	0.00497797	0.00197165
Capnocytophaga leadbetteri	0.00567846	0.0206022	0.00193741	0.0315111	0.00460035	0.0105964	0.00713511	0.0169375	0.0123079	0.000704217	0.00366189	0.0216183	0.00223305	0.00196515	0.00886974	0.015949	0.00457756	0.00835444	0.00248132	0.0589333	0.0228268	0	0.00335642	0.0177748	0.0204223	0.00640033	0.00240856	0.00415866	0	0.0178049	0.000775206	0.00359665	0.00421619	0.0119356	0.00189302	0.0172894	0.009115	0.00548427	0.00637681	0.0121248	0.00487436	0.0211222	0.00289	0.00382361	0.00334552	0.00288505	0.00322693	0.0100178	0.000563327
Capnocytophaga sputigena	0.0532338	0.00670154	0.00875871	0.00168332	0.00266125	0.00466482	0.00277172	0.0118497	0.00173591	0	0.000862218	0.00260378	0.00511822	0.00230043	0.0111998	0.0228402	0.000805493	0.0092928	0.00501872	0.0282837	0.012582	0	0.0269496	0.00551631	0.00562466	0.00269992	0.000369054	0.00142131	0.0278588	0.00338667	0.00297922	0.000279533	0.00127321	0.00716138	0.000274162	0.00683573	0.0028028	0.000901727	0.00229056	0.00279279	0.00171683	0.000416387	0.000621425	0.000231454	0.00301787	0.00933495	0	0.0051944	0
Gemella morbillorum	0	0.0148655	0.00410354	0.0103516	0.00846517	0.0112197	0.0111829	0.00917446	0.0208736	0.00112898	0.00779039	0.00373108	0.00948551	0.0108409	0.0052866	0.0184984	0.00575633	0.018182	0.00936453	0.01283	0.00548628	0.000512618	0.00180319	0.00803252	0.0322955	0.017899	0.00370996	0.0207801	0.00107546	0.0179419	0.0321026	0.0054043	0.025412	0	0.00204969	0.0208406	0.0127893	0.0104216	0.0314882	0.00620998	0.00429808	0.00840344	0.0236666	0.00543453	0.0130544	0.0259986	0.00336929	0.00234985	0.0030983
Abiotrophia defectiva	9.1588e-05	0.010237	0.0019105	0.00122709	0.000267462	0.000482567	0	0.0324635	0.00101024	0.000190027	0	0	0.0067189	0.00601652	0.0001958	0.00837039	0.00196462	0.016497	0	0.00147106	0.00706778	0	0.00527566	0.0172748	0.0222842	0	0.0013791	0.00130287	0	0.0242919	0	0.00175174	0.00407009	0.0146109	0.00271551	0.00183398	0.0035565	0	0.000169671	0.00224785	0.000216105	0	0.00119044	0.000740652	0.00281093	0	0.00408112	0.00551905	0
Granulicatella adiacens	0	0.00754583	0.00330974	0.00328797	0.00272811	0.00285519	0.00219542	0.0105367	0.00560615	0.00179967	0.000476756	0.00098764	0.0116692	0.0150413	0.0283127	0.00777001	0.00340861	0.0118052	0.00239721	0.00514112	0.0521896	0.0128154	0.0159698	0.0629214	0.0197009	0.0125677	0.00440922	0.0109494	0.00353576	0.021341	0.0124337	0.0152811	0.00581292	0.00479483	0.00249357	0.00700245	0.013802	0.0105103	0.00311064	0.00768585	0.0059909	0.00736247	0.012406	0.00578634	0.0136235	0.0121868	0.00827296	0.0295895	0.00595249
Granulicatella elegans	0	0	0.000497807	0.000251711	0.000267462	0.000261391	0	0	0.000939101	0	0	0	0.000256899	0	0.00030349	0	0	0.00147313	0	0.00188053	0	0	0.00715025	0	0	0.000794902	0	0	0	0.00089647	0	0	0	0	0	0	0	0	0	0	0.00208901	0	0.000262047	0	0	0.000845617	0	0.0012213	0
Ligilactobacillus salivarius	0	0	0	0.000157319	0	0	0	0	0	0	0	0	0	0	0	0.000113113	0	0	0	0	0	0	0	0	0	0	0	0	0	0	0	0.000652243	0	0	0	0	0	0	0	0	0	0	0	0	0	0	0	0	0.000844991
Streptococcus constellatus	0	0.00104782	0.00758819	0.000991111	0.00587079	0.00150802	0.00146819	0	0	0	0.0891736	0.000947735	0	0	0.00073425	0.00123555	0.00246559	0.000504495	0.00300001	0.00138006	0.00313502	0.000732311	0.00124081	0.0101294	0.00480582	0.00230247	0	0	0.000265182	0.00226608	0.000653605	0.00162129	0.00051137	0.0058855	0	0.0140883	0.000777248	0.00509993	0.042234	0.0101948	0.00051625	0.00499664	0.00103321	0.00189792	0	0	0.000379639	0.000618381	0.00942634
Streptococcus gordonii	0	0.0075006	0.00363265	0.00371273	0.00274148	0.00788193	0.00957752	0	0	0	0	0	0.00250971	0.0101517	0.00547261	0.00274082	0.00353631	0.00675014	0.0467245	0.00106159	0.0197198	0	0.00621295	0.10552	0.0291176	0.00984033	0.0185887	0.00346116	0.00209199	0.0313017	0.00845126	0.0275806	0.0142349	0.00958966	0.00887763	0	0.00513455	0.0123877	0.00172499	0.000840107	0.0138187	0.00764637	0.0321644	0.00585115	0.0248155	0	0.0180487	0.0297441	0.00798047
Streptococcus mutans	0	0	0	0.0115158	0	0	0.000823282	0	0	0	0	0	0	0.000977918	0	0	0.000265223	0	0.00953275	0	0	0.101118	0	0	0	0	0.0239885	0	0	0	0	0.00160265	0	0	0	0	0	0	0	0	0	0	0.00602707	0	0	0	0.000427094	0.000247353	0.000187776
Streptococcus oralis_subsp._dentisani_clade_058	0.00108497	0.07824	0.019105	0.0693621	0.0713321	0.0619898	0.0745619	0.0444773	0.0666192	0.0317904	0.0175182	0.0160217	0.0807652	0.100157	0.0688237	0.0250677	0.0336048	0.0860265	0.0514488	0.0264335	0.208283	0.0485522	0.189852	0.210507	0.0943714	0.0676078	0.0844356	0.0645645	0.0386871	0.0887879	0.0683701	0.0649634	0.036109	0.00940445	0.0578743	0.0358459	0.0436907	0.0888275	0.0337504	0.074077	0.0875104	0.0440234	0.0509344	0.0358105	0.0324895	0.0434912	0.064238	0.144067	0.0922167
Streptococcus sanguinis	0.00491053	0.0505593	0.0517854	0.00549044	0.00936117	0.0161861	0.0095638	0.0732644	0.010757	0.015884	0.00216062	0.00285318	0.0194651	0.0235166	0.0187576	0.00402857	0.00710209	0.0273033	0.015715	0.00423118	0.221606	0.015525	0.0528994	0.0755992	0.0437885	0.00967587	0.00639046	0.00479036	0.0123899	0.0431177	0.023925	0.0211327	0.00875591	0.0232539	0	0.0221244	0.0285344	0.00832249	0	0.0150538	0.00242517	0.0100217	0.0104519	0.00348106	0.0106401	0.015818	0.0205796	0.0563809	0
Streptococcus sobrinus	0	9.04595e-05	0	0.000424762	0	0	0	0	0	0	0	0	0	0	0	0	0.0249605	0	0	0	0	0	0	0	0.000253451	0	0	0	0	0	0	0.000708149	0	0	0	0	0	0	0	0	0	0	0.0789958	0.00109246	0	0	0	0	0
Pseudoramibacter alactolyticus	0	0	0	0	0.00077564	0	0	0	0	0.000368876	0	0	0	0	0	0	0.000108054	0	0.00206076	0	0	0	0	0	0	0	0	0	0	0	0	0	0	0	0	0.00013338	0	0.000103477	0	0	0	0	0	0	0	0	0	0	0
Johnsonella ignava	0	0.000783983	0.00410354	0	0	0.00150802	0.000672347	0	0	0.004583	0	0	0	0	0.00013706	0	0.0005108	0	0	0.00207768	0.000279912	0	0.00247268	0	0	0.000232988	0.000485597	0	0.000294646	0	0	0	0	0	0	0.000166725	0.000447506	0.00233562	0	0.00439353	0	0	0	0.000305519	0.00260399	0	0	0	0
Lachnoanaerobaculum umeaense	0	0.000369376	0.00571805	0.00328797	0.00226005	0.00100535	0.000219542	0.00146069	0.00217701	0.000156493	0.00484871	0.00512774	0.00183782	0.00197446	0.00300553	0.000817896	0.00256383	0.00264355	0.00285983	0.00266913	0.000755763	0	0.00224952	0.00167747	0	0.0026451	0	0.000197405	0.00156163	0.00180539	0.000684005	0.000186355	0.00118972	0.000411573	0.000104443	0	0.00128364	0.000295648	0.00141393	0.00292902	0.00128462	0.00236583	0	0.003981	0.000500103	0.0055048	0.00123383	0.000541084	0
Oribacterium asaccharolyticum	0	0	0	0.000157319	9.36117e-05	0	0.00171517	0	0	0	6.08624e-05	0	0	0	0	8.70102e-05	0	0	0	0	4.19868e-05	0	0	9.67773e-05	0	0	0	0	0	0	0	0	0.000146106	0	0	0	0	0	0.000183811	0	9.60465e-05	0	0	0	0.000517348	0	0.000158183	0	0
Oribacterium sinus	0	0	0	0.000141587	0	0	0.000466527	0	0	0	0	0	0	0.00015833	0	0.000121814	7.85847e-05	0	0	0	0	0	0	0.000177425	0	0	0.000330206	0	0.000324111	0	0.000288802	0	0.00137757	0.000411573	0.00019583	0	0	0.000280866	0	0.000340584	0	0.000208193	5.24093e-05	0.000175905	0.000155205	0.000265292	0	0.000108217	0
Shuttleworthia satelles	8.45428e-05	0	0	0	0	0.000502674	0	0	0	0	0	0	0	0	0	0	8.84078e-05	0	0.000140188	0	0	0	0	0	0	0	0	0	0	0	0	0	0.000146106	0	0.000182775	0	0	0	0	0	0	0	0	0	0	0	0	0	0
Filifactor alocis	0.000197266	0.00165089	0.0113688	0.000314639	0.00645921	0.00225198	0.00105655	0	0.000867957	0	0	0	0	0	0.00077341	0	0.00574651	0.000110989	0.0255842	0.00183503	0.00187541	0	0.000830179	0.00493564	0.00314864	0.000781196	0	0	0	0	0	0	0	0	0	0.0060021	0.00806689	0.00140433	0	0	0	2.839e-05	0.000471684	0.00453649	0.00200041	0	0	0.000417407	0
Peptostreptococcus stomatis	0.000774975	0.0003543	0.00125124	0.00121136	0.0139481	0.0020308	0.00411641	0.00210077	0.000811042	7.82464e-05	0	0.00025938	0	0.000195584	0.00070488	0.000904907	0.00807458	0.00341039	0.0719302	0.00113741	0.00506641	0	0.000848033	0.00656473	0.000575138	0.00267251	0	0.000381649	0.000913403	0.000996078	0.000820806	0.000242262	0	0.000720254	0	0.0132713	0.0179945	0	0.0335384	0.0032469	0.000216105	0	0.00143003	0.0171646	0.00777747	0.00386331	0	0.000200974	0.000563327
Bulleidia extructa	0	0	0	0	0	0	0	0	0	0	0	0	0	0	8.811e-05	0	0	0	0	0.000394304	0.000237925	0	0	0.000258073	0.000185214	0	0.000116543	0	0	0	0	0	0	0	0	0	0	0.00031043	0	0	0	0	5.24093e-05	0	6.89798e-05	0	0	0	0
Solobacterium moorei	0	0	0	0.000125855	0.00308919	0	0.000987939	0	0	0.00074893	0	9.97616e-05	0.00103748	0.00126664	0	0.000165319	0.00107072	0.00101908	0.00140188	0.000621787	0.000237925	0.000673726	0	0.000435498	9.74811e-05	0.000740081	0	7.89619e-05	0	0.000224118	0	0.00130449	0.000375701	0.000432152	0.000326384	0.000516848	0.000259083	0.000413907	0.00845528	0.00177104	0.0012486	0.000520483	0.000217124	0.00099988	0.0010347	0.0012933	0.000142365	0.000170055	0.000187776
Selenomonas artemidis	0.000810201	0.000716138	0.0017356	0.000298907	0.00132394	0	0	0.00558017	0.00620376	0.00460536	0.0025968	0.00352158	0.000326064	0.000512243	0.00016643	0	0	0.00117043	0	0.00138006	0.000433864	0	7.14133e-05	0.00103229	0.00188139	0.00411156	0.000796379	0.00425078	0	0	0	0.00186355	0	0	0.00078332	0.00443489	0.00126008	0.00421298	0.00221987	0	0.0205539	0	0.00607948	0	0	0	0	0	0.0054455
Selenomonas dianae	0	0	0	0	0.000815759	0.000100535	0	0	0	0	0	0	0	0	0.00013706	0	0	0	0	0	0	0	0	0	0.000467909	0.00947029	0	0.000486932	0	0	0	0	0	0	0	0	0.000341518	0	0	0	0	0	0.0012129	0	0.00010347	0	0	0	0.000337996
Selenomonas flueggei	0	0	0	0.000503422	0	0.000904814	0.000164656	0	0.000298805	0.000245917	0	0	0	0	0	0.000565567	0.000166992	0.000292607	0	0	0	0	0	0	0	0	0	0	0.000250449	0	0	0	0.00166978	0.00267523	0.00815959	0	0.000164871	0	0	0.000136234	0	0.00118292	0.00153484	0.000157388	0	0	0.00194565	0.000711139	0.000300441
Selenomonas noxia	0	0.00963394	0.00410354	0.0169905	0.0157936	0.00957092	0.00762908	0.0117512	0.00441093	0.0760778	0.0690078	0.103263	0.0139714	0.0265435	0.00108669	0.00265381	0.00929264	0.00131169	0.00396731	0.00172887	0	0	0.00146397	0.000532275	0.00428917	0.00825053	0.0393528	2.63206e-05	0.0627891	0.000361078	0.0156561	0.034308	0.0217384	0.00814915	0.0635665	0.00623552	0.0210328	0.0232823	0	0.00334908	0.0315873	0.0694514	0.0123911	0.0107394	0.00300062	0.00401254	0.0294853	0.00418953	0.049216
Selenomonas sputigena	0.00782725	0.000286455	0	0.0115	0.0143761	0.000985241	0.027333	0	0.00202049	0.000827176	0.000781068	0.000508784	0.00320136	0.00860568	0.00021538	0.00322808	0.00415517	0.00346084	0.00960285	0	0.000615807	0	0	0.00127423	0.00183264	0.00587953	0.00524445	0.00500092	0.00307905	0.000199216	0.000699205	0.00406254	0.00732616	0.00465078	0.0134209	0.00360126	0.00226108	0.0143981	0.0315306	0.00413242	0.00803189	0.0058578	0.00789884	0.00804533	0.00612196	0.00233788	0.00563131	0.00282909	0.0172754
Anaeroglobus geminatus	0.000112724	4.52298e-05	0.00146651	0.0204043	0.0188828	0.00233241	0.0182494	0	0	0.000122959	0.000821643	0.000498808	0.000187734	0	0	0.00663888	0.00154222	0.000131169	0.00281777	0.00027298	0.000237925	0	0	0.000338721	0.000974811	0.000904543	0.00134025	0.00042113	0	0	0.00171761	0	0.00145062	0.0116064	0.0215935	0.00143384	0.000365071	0.0109833	0.0175468	0.00373507	0.00524654	0.00099365	0.00324938	0.00155537	0	0	0.00102819	0.000200974	0
Dialister invisus	0	0.000964902	0.00852999	0.00534886	0.0162349	0.00492621	0.00183866	0.000196947	0.000554923	0.00271627	0.00602538	0.00025938	0.00117581	0	0.00067551	0.000530762	0.0026817	0.00223996	0.00758415	0.00509562	0.00288309	0.00120099	0.000678426	0.00816155	0.000428917	0.00191873	0.00134025	0.000434291	0	0.000311274	0.00182401	0.000223626	0.00230638	0.00423921	0.00603157	0.00388469	0.00330919	0.00674078	0.010562	0.00298579	0.00285738	0.0015993	0.001445	0.00509198	0.00317307	0.00165807	0.00158183	0.00034011	0.00214064
Dialister pneumosintes	0	6.03064e-05	0	0.000110123	0.00131056	0.000522781	0.000274427	0.000131298	0.000398406	0.000726574	0	0	0.000217376	0.000121076	0	7.83092e-05	0.000736731	0.000121079	0.00734583	0.000561125	0	0.000161108	0	0.0007097	0.000214458	0.000424861	0	9.21222e-05	0	0.000174314	0.000152001	0	0.000292212	0	0	0.0040014	0	0.00156693	0.00110286	0.000737932	0.000156076	0	0.000209637	0.000814717	0	0	0	0	0.000882546
Megasphaera micronuciformis	0	0	0	0	0.00242053	0.000261391	0.00215426	0	0.000939101	0	0	0	0.000889267	0.000549497	0	0.000565567	0.00028487	0.00483306	0.000588788	0.000181986	0	0	9.81932e-05	0	0.000185214	0	0.000660412	0.00084226	0	0	0.00159601	0	0.0064704	0.00131704	0.00163192	0.00093366	0.000789024	0.000487819	0.0140262	0.000329231	0.00498241	0.00173179	0.00166961	0.000342551	0.00434573	0.00396279	0.0101079	0.00102033	0.00884424
Veillonella atypica	0	0	0	0.0194132	0	0.00665541	0.0153405	0	0	0	0.000101437	5.98569e-05	0.000573083	0.000828902	0.00017622	0.000391546	0.00175833	0.00737572	0	0	0	0.00106917	0	0	0	0	0	0.00203985	0	7.47058e-05	0.000243202	0.0011554	0.00391355	0.000226365	0.0185516	0	0.000306189	0	0.00721103	0	0.0216825	0.000132487	0.000546554	0.00234231	0.00619094	0	0.00566294	0.000231893	0.00567083
Veillonella dispar	0.000641116	0.0135689	0.0143691	0.0591992	0.0334461	0.0166486	0.0520589	0.00443131	0.0598606	0	0.116166	0.0924989	0.034217	0.0322899	0.0206961	0.00364573	0.00181727	0.0336902	0.037374	0.0328485	0.0703139	0.17366	0.00964972	0.0423885	0.0201786	0.0251627	0.0181225	0.0108441	0.0495742	0.0499409	0.0647069	0.0883882	0.0646101	0.106783	0.0347664	0.0247587	0.0179827	0.0097416	0.0225097	0.0553108	0.0851212	0.0584645	0.125064	0.00246267	0.090329	0.0387326	0.0797083	0.0568756	0.0753732
Veillonella parvula	0.00045794	0.00159812	0.00461481	0.0218516	0.0258234	0.00335786	0.0123904	0	0.0223677	0	0.00446324	0.0032223	0.0297904	0.0310233	0.0122179	0.0118943	0.0134478	0.0192818	0.0230468	0.0135428	0	0.0905136	0.00327608	0	0.000692116	0.00966217	0.0181613	0.00356645	0.00795545	0.00100853	0.0186049	0.0604163	0.0483088	0.004054	0.0105487	0	0.0193134	0.00375473	0.0128526	0.00472276	0.0153554	0.00716374	0.00985295	0.0144705	0.0042595	0.0176419	0.0126388	0.00165417	0.0437518
Veillonella rogosae	0	0	0.000578532	0	0	0	0	0	0.00024189	0	0.000365175	0.000189547	0	0	0.00064614	0	0	0	0	0	0	0	0.00024102	0	0	0.000219283	0	0	0	0.000186765	0.000425603	0	0	0.000576203	0	0	0	0	0	0.00064711	0	8.517e-05	0	0	0	0	0	0.000819355	0
Parvimonas micra	0.00170495	0.00168858	0.00706348	0.000456226	0.0110462	0.00112599	0	0.00132939	0.000796813	0.00648327	0.0347524	0.000558665	0.00497001	0.00373471	0.00128249	0.000182722	0	0.00107962	0.011187	0.00251748	0	0.000248986	0.00108013	0.00100003	0.00246627	0.00323443	0.00182585	0.00377701	0	0.00295088	0.00200641	9.31775e-05	0.000615731	0.00141993	0.00148831	0.00778606	0.00186068	0.00635643	0.0081725	0.00479088	0	0.00538464	0.000561529	0	0.00174174	0	0.000126546	0.000927572	0.00486339
Fusobacterium nucleatum_subsp._animalis	0	0.000452298	0	0	0.000869251	0	0.000219542	0	0	0	0	0	0.00169949	0.0048989	0.00011748	0	0	0	1.40188e-05	0.00283595	0	0	0	0	0	0.000301514	0	0	0	0	0	0	0	0	2.61107e-05	0	0	0.00106433	0	0	1.20058e-05	0.00031229	0	0	0	0	0	0	0
Fusobacterium nucleatum_subsp._vincentii	0	0.00729707	0.0389366	0.00081806	0.0238041	0.00347851	0.00260706	0.00183817	0.000939101	0.00562256	0.0390737	0.000967687	0.00165008	0.000223524	0.00345587	0	0.00709227	0	0.0114533	0.021808	0.00130159	0	0.00275834	0.00308074	0.00444514	0.00427602	0.00477828	0	0	0.000572745	0.000988007	0	0.00260903	0.0100835	0.00135776	0.012521	0.00500501	0.00489298	0.0114245	0.00880977	0	0.00561176	0.000778653	0.00456427	0.00651859	0	0	0.00149957	0.00518261
Fusobacterium periodonticum	0	0	0.000309448	0.00283175	0	0.00122653	0.00710767	0	0.00398406	0	0	0	0.000286541	0.00140634	0.00483626	0.000974515	0.00189586	0.00320859	0.00154206	0.00144073	0	0	0.000749839	0	0.0020666	0.00167203	0	0.000947543	0.0144377	0.023109	0.00980407	0	0.00413271	0.00440384	0.000691933	0.000850298	0.00183713	0.00153737	0.000636267	0.00266791	0.00304948	0.00840344	0.000718757	0.00135169	0	0.001028	0	0.00408132	0
Leptotrichia hongkongensis	0.00174722	0.0109305	0.018365	0.00429482	0.00306244	0.00265412	0.00701162	0.00549811	0.00634604	0.0124076	0.000639055	0	0.0128252	0.00529938	0.00185031	0.00401987	0.00343808	0.00552927	0	0.011177	0.00201537	0.0602106	0.0101853	0.00109681	0.00160844	0.00068526	0.00714799	0.00339536	0.107354	0.000298823	0.00478803	0.0105663	0.00368395	0.00411573	0.0114365	0.00178396	0.00373314	0.0132746	0.00115942	0.00164616	0.00254523	0.00878197	0.00270282	0.00257376	0.00319032	0.00091194	0.0293745	0.00139136	0.00698526
Leptotrichia shahii	0	0	0	0.0137969	0.000374447	0.0149998	0.00305987	0	0.00192089	0.00131901	0.100281	0.134119	0.00435741	0.004694	0.00228107	0.00195773	0.00541252	0.0168703	0.00033645	0.00144073	0	0.00270955	0	0	0.00297317	0.00804495	0.0384204	0.00226357	0	0	0.00557844	0.0242634	0.0322685	0.0309297	0.0232255	0.00288434	0.00133074	0.00552862	0.0604595	0	0.0132064	0.0377871	0.0205445	0.00893411	0.0177968	0	0.0165459	0.00330834	0.0739273
Leptotrichia wadei	0	0.000278917	0	0.00245418	0.00147104	0.00464471	0.00541994	0.000164123	0.000611838	0.0094231	0.00387491	0.00329213	0.0141097	0.0240568	0.0125312	0.0122249	0.00433198	0	0.0006729	0.00101609	0.000489846	0.0914656	0	0.00138714	0.00597559	0.01032	0.0258532	0	0.0405433	0	0.0149569	0.0152438	0.0726667	0.0190353	0.0610859	0.00176729	0.00149561	0.0103477	0.0293107	0	0.0241677	0.0249643	0.0790333	0.00929518	0	0	0.0391819	0.000865734	0.0568022
Pseudoleptotrichia goodfellowii	0	0	0	9.43916e-05	0	0	0	0	0	0.0049407	0	0	0.00130426	0.000810275	0.00051887	0	0	0.000716383	0	0.00116775	0	0	0.000169607	0	0	0.000287809	0	0	0	0	0.000425603	0.000298168	0	0.000699675	0.000208885	0	0	0.000886944	0	0	0	0	0	0	0	0.000480841	0	0	0
Lautropia mirabilis	0.155164	0.0463304	0.0366763	0.0085267	0.00314268	0.0175936	0.00168773	0.0296898	0.00903529	0.00755637	0.00209975	0.000977663	0.0122422	0.00721796	0.0612561	0.00401987	0.00787812	0.0422363	0	0.0167276	0.0188381	0.00402771	0.0713508	0.00319365	0.015285	0.0227369	0.00322437	0.00218461	0.0271959	0.0254622	0.0183313	0.00978364	0.00877678	0.0201259	0.00394271	0.0223912	0.000989225	0.00891379	0.000593849	0.0232392	0.00465825	0.00483576	0.00107065	0.00276819	0.0104332	0.0237933	0.00947515	0.0856304	0
Eikenella corrodens	0	0.00266102	0	0.000943916	0.000508178	0.00160856	0.000713511	0.00139504	0.0017786	0.000424766	0	0	0	0.000419108	0.00110627	0.00128775	0.000392923	0.0010998	0.00256543	0.00098576	0.00772557	0	0.000464186	0.00491951	0.00701864	0.00117865	0	0.00222409	0.00248976	0.00404657	0.00120081	0.000931775	0.00155498	0.00487715	0	0.00196736	0.00243773	0.00146346	0	0.00236138	0.000408198	0.000757067	0.00137762	0	0.00562185	0.00230472	0	0	0
Kingella denitrificans	0	0.00915149	0.00135888	0.00258004	0.00038782	0.00180963	0.000809561	0	0.000227661	0	0	0	0.000879386	0.000698513	0.00229086	0	0	0	0	0.00392787	0	0	0.0126223	0	0	0.00071267	0	0.00122391	0	0.000161863	0	0.000633607	0.00458146	0	0	0	0	0	0	0	0.0022811	0	0	0	0.00625992	0	0	0.00273634	0
Kingella oralis	0.00566437	0.00218611	0.00110325	0.00720522	0.0029822	0.00186995	0.00201704	0	0.00274616	0.0103173	0.0001623	0	0.0208088	0.00664984	0.00144892	0.00467245	0.000343808	0.00168501	0.00109346	0.00260847	0	0.0100327	0.00141041	0	0.000623879	0.00190502	0.00980906	0.000921222	0.0150712	0	0.00500084	0.00305622	0.000166978	0.0082932	0.000809431	0.00138382	0	0.00495211	0.000311064	0.000601698	0.00252122	0.00505342	0.00241832	0.000675845	0.00298338	0.00126013	0.0120852	0.00112855	0.00356774
Neisseria bacilliformis	0.014175	0	0	0.00133721	0	0.00106567	0	0	0.00694365	0.00353227	0	0	7.90459e-05	0	0	0.000226227	0	0	0	0.00128907	0.00878924	0.000366156	0	0.012452	0.0174101	0	0.00277762	0.000302687	0	0.00089647	0.000121601	0.00134176	0	0	0	0.00311776	0	0.00363647	0.000127253	0.00239544	0.00376982	0.0301596	0.00196909	0	0	0.00298453	0	0	0.000600883
Neisseria cinerea	0	0	0	0	0	0	0	0	0	0	0	0	0	0	0.00041118	0	0	0	0	0	0	0	0	0.000209684	0	0.00156239	0	0	0	0.00493059	0	0	0	0	0	0	0	0	0	0	0.000180087	0	0	0	0	0.00169123	0	0	0
Neisseria elongata	0	0.0158229	0.00414391	0.00863683	0.0083983	0.0141352	0.00621578	0.06839	0.0053358	0.00131901	0.0203382	0.0517164	0.00504906	0.0061376	0.0241226	0.0180024	0.0561291	0.00816273	0.00197664	0.0202308	0.0130579	0	0.0202278	0.00167747	0.0204223	0.0127595	0.00334091	0.0303609	0.029612	0.00287618	0.00247762	0.00238535	0.0156542	0.0282545	0	0.0106704	0.0288171	0.00981552	5.65571e-05	0.01477	0.0026893	0.00542249	0.00299482	0.00791571	0.0155032	0.0752102	0.000174001	0.0333926	7.51103e-05
Neisseria oralis	0	0	0.100705	0.000660741	0.00518876	0.000804279	0	0	0.000839499	0	0	0	0	0	0.00485584	0.000504659	0.00536341	0.00454046	0	0.00189569	0	0	0.108111	0	0	0.00285068	0.00456461	0	0.0271222	0.000610098	0	0	0	0.0083961	0	0	0	0	0	0	0.000168081	0	0	0.00183311	0.000224184	0.00595248	0.00376475	0.0060756	0
Neisseria subflava	0	0	0	0.00213954	0	0.0284111	0.0401213	0.0444773	0	0	0	0	0	0.000270092	0.074081	0.0963116	0	0.016275	0	0.00303311	0	0	0	0.00835511	0.0266806	0.038073	0	0	0	0.0237565	0.110322	0.000969046	0.00226464	0	0	0.0530186	0.0337514	0	0	0.000919577	0.028982	0.0177816	0.00917163	0.000194421	0	0	0	0.00558089	0
Campylobacter concisus	0	0.000407068	0.000322902	0.00613545	0.00485443	0.000221177	0.0107301	0.00188741	0.00274616	0	0.000152156	0.000239428	7.90459e-05	0.000242151	0.00266288	0.000313237	0.00124753	0.00241149	0.000280375	0.00294211	0	0.00741099	0.00018746	0.000483887	0.00318763	0.00634551	0.00213663	0.00273735	0.00185627	0.000373529	0.000881606	0.00309349	0.0046232	0.00201671	0.000404716	0.000883643	0.00136607	0.00112346	0.000791799	0.000510876	0.0026773	0.00422065	0.00522596	0.00259228	0.0030696	0.0119879	0.000632731	0.00219525	0.00259131
Campylobacter curvus	0	0	0	0	0.000641909	0	0.000480248	0.000246184	0	0.000190027	0	0.000359142	0	0	0	0	0	0	0.000420563	0	0.00281312	0	0	0.00472596	0	0.00180909	0	0.00081594	0	0	0	0	0	0	0	0	0	0.0013452	0.00057971	0	0	0.00093687	0.000119793	0	0.00503552	0	0	0	0
Campylobacter gracilis	0.000225447	0.0102445	0.00499152	0.00780304	0.0091472	0.00464471	0.00430851	0.000164123	0	0.019461	0.00816571	0.0147847	0.00975229	0.0110738	0.00422928	0.00214915	0.00224949	0.000746653	0.00667293	0.00506529	0.000251921	0	0.00216918	0	0.00140373	0.0136504	0.00809976	0.00767247	0.00963493	0	0.00346562	0.000186355	0.000490498	0.00249002	0.0253143	0.00053352	0.000694812	0.0118703	0.00287027	0.0117161	0.00193294	0.0157659	0.00558534	0.00346255	0.000776023	0.000315034	0.00613749	0.000587462	0.0122805
Cardiobacterium hominis	0.000415669	0.0107647	0.0198854	0.0018721	0.00719473	0.00239273	0.00396548	0.0114394	0.00793967	0.0219202	0.013552	0.0332206	0.0144852	0.00470332	0.00811591	0.0025494	0.00196462	0.0103522	0	0.0100699	0.00104967	0.0056095	0.034805	0.00124198	0.00297317	0.00365929	0.00615737	0.00544837	0.00439023	0.000610098	0.00337442	0.00359665	0.000939251	0.00693501	0	0.00575201	0	0.00496689	0.000607989	0.00504064	0.00285738	0.0151603	0.00102573	0.00328664	0.00670828	0	0.00306875	0.0018706	0.000769881
Cardiobacterium valvarum	0	0.0146771	0.00322902	0.00475104	0.00205946	0.00156834	0.000480248	0.0155917	0	0.0132013	0	0	0.000187734	0.000605378	0.00158598	0.0025233	0.00651271	0.00256283	0	0.000485297	0	0	0.00246376	0	0.00307065	0.00234359	0.00367111	0.0075935	0.0171926	0	0.00769126	0.00853506	0.000594859	0	0.0042691	0.00695243	0.00210799	0.00329648	0.0003959	0.00321284	0.000264128	0	0.00197658	0.00265709	0	0.0195984	0	0.000216433	0
Aggregatibacter sp._HMT_458	0	0.00247256	0	0.00346102	0.000655282	0.00502674	0.00487109	0.000525193	0.00424018	0	0.000547762	0.000309261	0.00529608	0.00443323	0.00230065	0.0137128	0.00251471	0.00168501	0	0.00348807	0	0	0	0	0.00225181	0.00269992	0.00450634	0.00690917	0.00403665	0.000622549	0.00244722	0.000354075	0.00877678	0.000493888	0.000665822	0.000500175	0.00650062	0.000280866	0.00132909	0.000862813	0.00114055	0.00440991	0.00165464	0.00325887	0.000241429	0.0018902	0.000126546	0.000973951	0
Haemophilus parainfluenzae	0	0.0094681	0.00161451	0.00667034	0.00267462	0.00534845	0.0104145	0.00320039	0.0019778	0	0.000801355	0.000538712	0.00013833	0	0.0106417	0.00302796	0.000451862	0.00612457	0.0020187	0.0048833	0.00109166	0	0.0318592	0.0051292	0.010528	0.00677037	0	0.000276367	0.00178261	0.0177177	0.00118561	0.0017331	0.000490498	0.00403342	0	0.00261758	0.00217865	0.000221736	0	0.00273602	0.00141669	0.00235637	0.00173699	0.000259228	0	0.00903649	0.00139201	0.0500425	0.000206553
Treponema denticola	0.000338171	0	0.00922961	0.00155746	0.00671329	0.00166888	0	0	0.000996016	0	0	0	0	0	0	0.000104412	0.0094891	3.02697e-05	0.00723368	0.00169854	0.00166548	0	0.000464186	0.00422594	0.00181315	0.000356335	0	0	0	8.71568e-05	0.000471203	0	0.000375701	0.00078199	0.000704988	0.00825289	0.00390979	0.000694773	0	0	0	0	0.000187176	0.0100358	0.00146582	0.000829036	0	0	0.000112665
Treponema lecithinolyticum	0	0.00176396	0.00448026	0	0	0.000321712	0.000178378	0	0	0	0	0	0	0.000139703	0	0	7.85847e-05	0	0.000154206	0.00191086	0.000209934	0	0.000392773	0.000532275	0	0	0	0	0	0.00026147	0	0	0	0	0	0.0006669	0	0	0	0	0	0	0	0.000166647	0.000586328	0	0	0	0.000168998
Treponema maltophilum	0	0	0	0	0.000588416	0	0	0	0.000996016	0	0.000862218	0.000808069	0	0	0	0.000243629	0.000481331	0	0.00169627	0	0	0	0	0	0.000331436	0.000671555	0.000427326	0	0	0	0	0	7.30529e-05	0.000370416	0.00036555	0	0.000447506	0.00115303	0	0	0	0	0.000194663	0.000481424	0.000707043	0	0	0	0
Treponema parvum	0	3.01532e-05	0	0	0.000294208	0	0	0	0	0	0	0	0	0	0	0	0.000353631	0	0.000462619	0	0	0	0	0	9.74811e-05	0	0	0	0	0	0	0	0	0	0	0	0.000317965	0	4.24178e-05	0	0	5.678e-05	0	0.000240712	0.00013796	0	0	0	0
Treponema pectinovorum	0	0	0	0	0	0	0	0	0	0	0	0	0	0	0	0	0	4.03596e-05	0.000154206	0	0	0	0	0	0	0	3.88478e-05	0	0	0	0	0	0	0	0	0	0.000117765	0.000147824	0	0	0	0	0	0	0.000155205	0	0	0	5.63327e-05
Treponema socranskii	0.0012611	0.00183181	0.003821	0.00116416	0.00346363	0.000985241	0.00343034	0	0.000498008	0.0109321	0	0	0.00327052	0.00147153	0.0004895	0.00108763	0.00775042	0.000736563	0.0144393	0.00159238	0.000251921	0	0.000383846	0.000758089	0.0015402	0.00193243	0.00264165	0.000605375	0	0.000112059	0	0	0.00097056	0.00170803	0.00309412	0.00306774	0.00548784	0.0139398	0.00527395	0.00460924	0	0.00124916	0.00106316	0.00725839	0.00167276	0.000795875	0	0.000386488	0.00138954
Fretibacterium fastidiosum	0	6.03064e-05	0.00861071	0.000377566	0.00290196	0.00110588	0.00116632	0	0.000284576	0.000312986	0.00143027	0.000638474	0.000197615	0	0.00043076	0.000617773	0.00415517	0	0.00828509	0.000561125	0.000615807	0	0.000607013	0.00227427	0.00146222	0.00139793	0	0	0	9.96078e-05	0.000182401	0	0.000146106	0	0	0.00421814	0.00188424	0.00261649	0.00038176	0.00213433	0	0.000293363	0.000636399	0.00363845	0.00225909	0	0	0.000154595	0.000826214
Pyramidobacter piscolens	0	0	0	0	0	0	0	0	0	0	0.000720205	5.98569e-05	0	0	0	0	0.000304516	0	0	0	0	0	0	0	0	0	0	0	0	0	0	0	0	0	0	0	8.24354e-05	0	0	0	0	0	0	0.000120356	0	0	0	0	0
Mycoplasma faucium	0	0	0	0	0	0	0	0	0	0	0	0	0	0	0	0.000139216	0.000392923	0	0.000252338	0	0	0	0	0	0.000165718	0	0	0	0	0.000186765	0	0	0	0	0	0	0	0	0	0	0	0	5.98964e-05	0.000240712	0.000362144	0	0	0	0
Mycoplasma salivarium	0	0.000489989	0.00044399	0	0.000334327	0.000442353	0	0	0	0.000122959	0.00151142	0.000119714	0	0	0	0	0	0	0	0.000181986	0.000265917	0	0.000205313	0.000467757	0.00020471	0	0	0	0.000427237	0	0.000577604	0	0.000365264	0	0	0.000166725	0	0	0	0.000794696	0	0	0	0	0	0.000298453	0	0.000541084	0
[truncated: 11 more columns]
