# Supplementary material for: Comparative Analysis of Oral Microbiome in Indian Type 2 Diabetes Mellitus (T2DM) and Periodontitis Cohorts
Source: Diseases. 2026 Jan 23;14(2):38. doi: 10.3390/diseases14020038 (PMC12939639; doi:10.3390/diseases14020038)
Supplement: Supplementary file 1 [file diseases-14-00038-s001.zip › Supplementary Table S6.xlsx]

## Sheet: Diff. Mean R. Abundance Species
Species	Relative Abundance (%)		Species	Relative Abundance (%)		Species	Relative Abundance (%)		Species	Relative Abundance (%)		Species	Relative Abundance (%)
Streptococcus oralis_subsp._dentisani_clade_058	12.1104		Corynebacterium matruchotii	11.6006		Streptococcus oralis_subsp._dentisani_clade_058	9.658		Streptococcus oralis_subsp._dentisani_clade_058	13.1786		Streptococcus oralis_subsp._dentisani_clade_058	13.3048
Corynebacterium matruchotii	9.0925		Streptococcus oralis_subsp._dentisani_clade_058	9.45102		Veillonella dispar	7.7369		Corynebacterium matruchotii	10.0762		Veillonella dispar	9.74176
Veillonella dispar	7.984		Lautropia mirabilis	5.74835		Corynebacterium matruchotii	6.68087		Veillonella dispar	7.86008		Corynebacterium matruchotii	8.00289
Streptococcus sanguinis	3.80468		Veillonella dispar	4.63333		Leptotrichia shahii	5.18825		Streptococcus sanguinis	5.21785		Leptotrichia shahii	4.3015
Selenomonas noxia	3.2306		Streptococcus sanguinis	4.51557		Selenomonas noxia	4.44512		Leptotrichia wadei	3.29304		Selenomonas noxia	3.54266
Leptotrichia shahii	3.04886		Capnocytophaga granulosa	3.68147		Neisseria elongata	4.04493		Veillonella parvula	2.60048		Streptococcus gordonii	3.26422
Lautropia mirabilis	2.79457		Selenomonas noxia	2.84246		Neisseria subflava	3.62692		Porphyromonas pasteri	2.58208		Leptotrichia wadei	2.98039
Veillonella parvula	2.5371		Neisseria elongata	2.413		Veillonella parvula	3.09158		Streptococcus gordonii	2.57806		Streptococcus sanguinis	2.66544
Leptotrichia wadei	2.46334		Arachnia propionica	2.40363		Lautropia mirabilis	2.95268		Selenomonas noxia	2.57567		Veillonella parvula	2.61976
Streptococcus gordonii	2.35006		Neisseria subflava	2.09864		Capnocytophaga leadbetteri	2.45606		Lautropia mirabilis	2.54456		Selenomonas sputigena	2.11261
Neisseria elongata	2.30924		Capnocytophaga leadbetteri	2.04144		Streptococcus sanguinis	2.38904		Granulicatella adiacens	2.45232		Prevotella melaninogenica	1.90662
Neisseria subflava	2.08585		Neisseria oralis	1.97196		Porphyromonas pasteri	1.99732		Neisseria subflava	2.44235		Neisseria elongata	1.79514
Capnocytophaga granulosa	2.01859		Prevotella nigrescens	1.90803		Gemella morbillorum	1.94291		Gemella morbillorum	2.09943		Capnocytophaga granulosa	1.786
Granulicatella adiacens	1.79095		Capnocytophaga sputigena	1.71429		Streptococcus constellatus	1.89853		Leptotrichia hongkongensis	2.04972		Granulicatella adiacens	1.66214
Gemella morbillorum	1.76878		Veillonella parvula	1.68516		Cardiobacterium hominis	1.89036		Neisseria elongata	2.02555		Kingella oralis	1.65559
Porphyromonas pasteri	1.67185		Gemella morbillorum	1.66517		Capnocytophaga sputigena	1.6863		Leptotrichia shahii	1.97348		Lautropia mirabilis	1.6347
Capnocytophaga leadbetteri	1.57141		Cardiobacterium hominis	1.60001		Arachnia propionica	1.66601		Capnocytophaga granulosa	1.84346		Porphyromonas gingivalis	1.6077
Leptotrichia hongkongensis	1.38588		Fusobacterium nucleatum_subsp._vincentii	1.55538		Granulicatella adiacens	1.66119		Capnocytophaga leadbetteri	1.37605		Streptococcus sobrinus	1.59194
Prevotella nigrescens	1.36001		Prevotella melaninogenica	1.46315		Peptostreptococcus stomatis	1.6537		Prevotella nigrescens	1.34849		Gemella morbillorum	1.40551
Selenomonas sputigena	1.32285		Actinomyces oris	1.4129		Fusobacterium nucleatum_subsp._vincentii	1.63665		Porphyromonas gingivalis	1.31807		Prevotella nigrescens	1.23322
Prevotella melaninogenica	1.31295		Rothia dentocariosa	1.37242		Porphyromonas gingivalis	1.5365		Neisseria oralis	1.24247		Campylobacter gracilis	1.21411
Porphyromonas gingivalis	1.27018		Leptotrichia hongkongensis	1.31802		Streptococcus gordonii	1.50726		Arachnia propionica	1.2389		Capnocytophaga leadbetteri	1.17094
Arachnia propionica	1.26061		Actinomyces naeslundii	1.26022		Prevotella melaninogenica	1.47328		Streptococcus mutans	1.03809		Fusobacterium nucleatum_subsp._vincentii	1.1569
Fusobacterium nucleatum_subsp._vincentii	1.11313		Rothia aeria	1.24941		Leptotrichia wadei	1.4531		Prevotella intermedia	1.0266		Rothia dentocariosa	1.15416
Prevotella intermedia	1.08455		Selenomonas sputigena	1.18749		Prevotella intermedia	1.43814		Capnocytophaga sputigena	0.93397		Prevotella intermedia	1.08067
Campylobacter gracilis	1.07117		Anaeroglobus geminatus	1.12298		Campylobacter gracilis	1.23886		Alloprevotella tannerae	0.923294		Neisseria subflava	1.04958
Cardiobacterium hominis	1.01647		Campylobacter gracilis	1.11157		Capnocytophaga granulosa	1.22012		Abiotrophia defectiva	0.89983		Leptotrichia hongkongensis	0.975357
Capnocytophaga sputigena	0.985448		Cardiobacterium valvarum	1.01257		Parvimonas micra	1.15058		Selenomonas sputigena	0.894722		Porphyromonas pasteri	0.968922
Kingella oralis	0.970406		Corynebacterium durum	0.957394		Prevotella nigrescens	1.1046		Streptococcus constellatus	0.867966		Streptococcus mutans	0.910352
Rothia dentocariosa	0.926616		Prevotella intermedia	0.884417		Leptotrichia hongkongensis	0.854903		Actinomyces naeslundii	0.841322		Peptostreptococcus stomatis	0.805806
Streptococcus constellatus	0.894013		Porphyromonas pasteri	0.880774		Abiotrophia defectiva	0.787243		Campylobacter gracilis	0.839874		Haemophilus parainfluenzae	0.774033
Neisseria oralis	0.890104		Abiotrophia defectiva	0.872632		Kingella oralis	0.753619		Cardiobacterium hominis	0.795989		Streptococcus constellatus	0.737605
Peptostreptococcus stomatis	0.852599		Alloprevotella tannerae	0.831095		Peptidiphaga gingivicola	0.708775		Haemophilus parainfluenzae	0.74023		Alloprevotella tannerae	0.725567
Alloprevotella tannerae	0.808065		Capnocytophaga endodontalis	0.802483		Alloprevotella tannerae	0.705304		Peptostreptococcus stomatis	0.719753		Prevotella oulorum	0.712858
Actinomyces naeslundii	0.76812		Veillonella atypica	0.754698		Porphyromonas endodontalis	0.703107		Rothia dentocariosa	0.707517		Porphyromonas endodontalis	0.626143
Streptococcus mutans	0.74193		Haemophilus parainfluenzae	0.753962		Aggregatibacter sp._HMT_458	0.654617		Fusobacterium nucleatum_subsp._vincentii	0.646446		Rothia aeria	0.623789
Haemophilus parainfluenzae	0.725034		Dialister invisus	0.752923		Actinomyces naeslundii	0.653235		Anaeroglobus geminatus	0.611587		Ligilactobacillus salivarius	0.607194
Abiotrophia defectiva	0.646838		Granulicatella adiacens	0.726552		Filifactor alocis	0.650085		Cardiobacterium valvarum	0.601276		Peptidiphaga gingivicola	0.601832
Streptococcus sobrinus	0.624131		Kingella oralis	0.657785		Selenomonas sputigena	0.644529		Prevotella melaninogenica	0.590259		Neisseria bacilliformis	0.601262
Cardiobacterium valvarum	0.614066		Leptotrichia shahii	0.646472		Treponema socranskii	0.588755		Fusobacterium periodonticum	0.569759		Cardiobacterium hominis	0.59445
Rothia aeria	0.604171		Streptococcus gordonii	0.638745		Corynebacterium durum	0.562486		Kingella oralis	0.527194		Cardiobacterium valvarum	0.592469
Parvimonas micra	0.569676		Arachnia rubra	0.624693		Haemophilus parainfluenzae	0.546537		Corynebacterium durum	0.523916		Arachnia propionica	0.586252
Anaeroglobus geminatus	0.568446		Porphyromonas endodontalis	0.610995		Lachnoanaerobaculum umeaense	0.541229		Dialister invisus	0.487181		Veillonella atypica	0.561174
Porphyromonas endodontalis	0.535301		Parvimonas micra	0.577652		Dialister invisus	0.501513		Actinomyces massiliensis	0.473327		Prevotella pallens	0.527844
Corynebacterium durum	0.534324		Actinomyces massiliensis	0.566281		Streptococcus sobrinus	0.476544		Neisseria bacilliformis	0.440235		Actinomyces naeslundii	0.519959
Dialister invisus	0.530124		Prevotella denticola	0.562801		Rothia dentocariosa	0.446451		Rothia aeria	0.437352		Campylobacter concisus	0.485426
Veillonella atypica	0.443372		Prevotella pallens	0.523302		Treponema denticola	0.354271		Prevotella oris	0.42814		Dialister invisus	0.484634
Neisseria bacilliformis	0.442658		Treponema socranskii	0.499147		Prevotella saccharolytica	0.353828		Parvimonas micra	0.419254		Parvimonas micra	0.465961
Peptidiphaga gingivicola	0.442403		Campylobacter concisus	0.49764		Tannerella forsythia	0.341628		Eikenella corrodens	0.383926		Anaeroglobus geminatus	0.412263
Treponema socranskii	0.438857		Neisseria bacilliformis	0.493067		Neisseria oralis	0.327619		Treponema socranskii	0.379954		Treponema socranskii	0.40593
Actinomyces massiliensis	0.428906		Peptostreptococcus stomatis	0.486205		Fretibacterium fastidiosum	0.31151		Aggregatibacter sp._HMT_458	0.354237		Capnocytophaga sputigena	0.401365
Campylobacter concisus	0.391044		Prevotella saccharolytica	0.462611		Fusobacterium periodonticum	0.297661		Porphyromonas endodontalis	0.33954		Selenomonas artemidis	0.39491
Aggregatibacter sp._HMT_458	0.374361		Leptotrichia wadei	0.445937		Actinomyces massiliensis	0.284745		Campylobacter concisus	0.331109		Scardovia wiggsiae	0.391379
Fusobacterium periodonticum	0.366326		Filifactor alocis	0.440459		Cardiobacterium valvarum	0.276131		Peptidiphaga gingivicola	0.325545		Actinomyces massiliensis	0.384042
Prevotella oulorum	0.359127		Prevotella pleuritidis	0.42186		Rothia aeria	0.271843		Prevotella denticola	0.307757		Megasphaera micronuciformis	0.381818
Filifactor alocis	0.324756		Tannerella forsythia	0.388677		Prevotella maculosa	0.250677		Veillonella atypica	0.285035		Corynebacterium durum	0.340079
Prevotella saccharolytica	0.31799		Selenomonas artemidis	0.387729		Anaeroglobus geminatus	0.2465		Prevotella veroralis	0.279057		Prevotella saccharolytica	0.33408
Prevotella oris	0.316996		Aggregatibacter sp._HMT_458	0.387328		Prevotella denticola	0.241183		Megasphaera micronuciformis	0.2406		Prevotella maculosa	0.312415
Selenomonas artemidis	0.302717		Treponema denticola	0.373683		Prevotella oris	0.239803		Selenomonas artemidis	0.224091		Prevotella oris	0.307165
Prevotella pallens	0.288816		Streptococcus constellatus	0.336699		Veillonella atypica	0.215073		Prevotella saccharolytica	0.221708		Neisseria oralis	0.285367
Prevotella denticola	0.279637		Actinomyces gerencseriae	0.321275		Prevotella micans	0.210934		Filifactor alocis	0.221568		Treponema denticola	0.274136
Treponema denticola	0.274142		Lachnoanaerobaculum umeaense	0.303536		Streptococcus mutans	0.205733		Capnocytophaga endodontalis	0.220016		Aggregatibacter sp._HMT_458	0.267076
Lachnoanaerobaculum umeaense	0.263722		Kingella denitrificans	0.297531		Campylobacter concisus	0.20181		Prevotella oulorum	0.219746		Filifactor alocis	0.235227
Prevotella maculosa	0.260082		Fusobacterium periodonticum	0.281755		Selenomonas artemidis	0.184688		Prevotella maculosa	0.211905		Lachnoanaerobaculum umeaense	0.231202
Capnocytophaga endodontalis	0.259262		Fretibacterium fastidiosum	0.270106		Fusobacterium nucleatum_subsp._animalis	0.182631		Treponema denticola	0.195017		Fusobacterium periodonticum	0.228684
Megasphaera micronuciformis	0.254577		Prevotella maculosa	0.261244		Dialister pneumosintes	0.175293		Tannerella forsythia	0.183161		Prevotella salivae	0.228673
Eikenella corrodens	0.244965		Streptococcus mutans	0.224884		Capnocytophaga gingivalis	0.165441		Phocaeicola abscessus	0.17598		Abiotrophia defectiva	0.226937
Actinomyces oris	0.24174		Johnsonella ignava	0.212342		Phocaeicola abscessus	0.153836		Kingella denitrificans	0.163329		Prevotella veroralis	0.221119
Tannerella forsythia	0.239664		Eikenella corrodens	0.182866		Actinomyces gerencseriae	0.152482		Lachnoanaerobaculum umeaense	0.158863		Kingella denitrificans	0.209634
Ligilactobacillus salivarius	0.21187		Porphyromonas gingivalis	0.167835		Megasphaera micronuciformis	0.150694		Fretibacterium fastidiosum	0.147636		Fretibacterium fastidiosum	0.206303
Fretibacterium fastidiosum	0.211592		Prevotella micans	0.167772		Eikenella corrodens	0.150006		Actinomyces gerencseriae	0.14405		Phocaeicola abscessus	0.200691
Prevotella veroralis	0.20421		Prevotella oris	0.165043		Kingella denitrificans	0.148853		Solobacterium moorei	0.133892		Actinomyces gerencseriae	0.188584
Kingella denitrificans	0.198165		Prevotella oulorum	0.14467		Prevotella baroniae	0.14494		Arachnia rubra	0.128289		Tannerella forsythia	0.184753
Actinomyces gerencseriae	0.188452		Treponema lecithinolyticum	0.122918		Rothia mucilaginosa	0.140786		Porphyromonas catoniae	0.115384		Eikenella corrodens	0.173794
Phocaeicola abscessus	0.167985		Megasphaera micronuciformis	0.105257		Porphyromonas catoniae	0.134908		Prevotella micans	0.11134		Bifidobacterium dentium	0.147042
Arachnia rubra	0.152165		Peptidiphaga gingivicola	0.0977791		Solobacterium moorei	0.127585		Selenomonas flueggei	0.106966		Prevotella denticola	0.139003
Scardovia wiggsiae	0.147316		Phocaeicola abscessus	0.0918446		Prevotella oralis	0.12314		Campylobacter curvus	0.0990424		Capnocytophaga endodontalis	0.135551
Prevotella micans	0.125629		Pseudoleptotrichia goodfellowii	0.0917666		Prevotella veroralis	0.119915		Capnocytophaga gingivalis	0.0969643		Schaalia cardiffensis	0.132582
Prevotella salivae	0.118917		Solobacterium moorei	0.0902506		Schaalia odontolytica	0.11742		Johnsonella ignava	0.0910151		Campylobacter curvus	0.12584
Solobacterium moorei	0.112034		Prevotella veroralis	0.0810237		Bacteroides heparinolyticus	0.115835		Rothia mucilaginosa	0.0886457		Prevotella oralis	0.104278
Rothia mucilaginosa	0.0944282		Prevotella dentalis	0.0801162		Prevotella oulorum	0.0943992		Selenomonas dianae	0.0882086		Solobacterium moorei	0.0930614
Johnsonella ignava	0.088713		Rothia mucilaginosa	0.0771369		Pseudoleptotrichia goodfellowii	0.0862486		Prevotella salivae	0.0808112		Selenomonas flueggei	0.0883498
Prevotella pleuritidis	0.0876151		Dialister pneumosintes	0.0644174		Actinomyces dentalis	0.0786383		Dialister pneumosintes	0.0788955		Rothia mucilaginosa	0.0880119
Dialister pneumosintes	0.0861285		Olsenella uli	0.0618143		Schaalia cardiffensis	0.078205		Prevotella dentalis	0.0784738		Actinomyces oricola	0.0857832
Campylobacter curvus	0.0845991		Actinomyces dentalis	0.059622		Treponema maltophilum	0.0781151		Granulicatella elegans	0.0724373		Prevotella micans	0.083855
Prevotella oralis	0.0839577		Prevotella baroniae	0.0444644		Granulicatella elegans	0.0747267		Schaalia odontolytica	0.0673294		Prevotella dentalis	0.0832562
Prevotella dentalis	0.0782709		Prevotella oralis	0.0410377		Prevotella salivae	0.0704443		Prevotella oralis	0.0663663		Actinomyces dentalis	0.0774121
Selenomonas flueggei	0.0767449		Schaalia odontolytica	0.0404548		Olsenella uli	0.0689799		Acidipropionibacterium acidifaciens	0.0586057		Mycoplasma salivarium	0.0660936
Schaalia cardiffensis	0.0736796		Granulicatella elegans	0.0404143		Prevotella pallens	0.0685643		Prevotella baroniae	0.0584312		Dialister pneumosintes	0.0645943
Porphyromonas catoniae	0.0667623		Actinomyces oricola	0.0395965		Capnocytophaga endodontalis	0.0664152		Neisseria cinerea	0.0549133		Lancefieldella parvula	0.0605178
Actinomyces dentalis	0.0667112		Selenomonas flueggei	0.0385944		Actinomyces israelii	0.0654855		Actinomyces dentalis	0.0542103		Prevotella marshii	0.0569801
Capnocytophaga gingivalis	0.0656662		Schaalia cardiffensis	0.0368568		Prevotella dentalis	0.0643904		Olsenella uli	0.0477838		Acidipropionibacterium acidifaciens	0.0533819
Prevotella baroniae	0.0633461		Oribacterium asaccharolyticum	0.035833		Prevotella pleuritidis	0.0587328		Prevotella nanceiensis	0.0449801		Granulicatella elegans	0.0529291
Bifidobacterium dentium	0.0626494		Mycoplasma salivarium	0.0334185		Scardovia wiggsiae	0.0529329		Alloprevotella rava	0.0431113		Treponema maltophilum	0.0505178
Granulicatella elegans	0.0610357		Slackia exigua	0.0301909		Johnsonella ignava	0.0520359		Actinomyces israelii	0.0419612		Oribacterium asaccharolyticum	0.0502131
Actinomyces oricola	0.0524183		Treponema maltophilum	0.0288769		Prevotella buccae	0.0498989		Prevotella pallens	0.0418319		Johnsonella ignava	0.0460515
Selenomonas dianae	0.0480746		Campylobacter curvus	0.0284019		Prevotella marshii	0.0489002		Bacteroides heparinolyticus	0.035101		Selenomonas dianae	0.04147
Schaalia odontolytica	0.0474127		Fusobacterium nucleatum_subsp._animalis	0.028087		Alloprevotella rava	0.0441187		Prevotella pleuritidis	0.0317578		Prevotella baroniae	0.0414665
Olsenella uli	0.0453262		Lancefieldella parvula	0.0253677		Treponema lecithinolyticum	0.0435936		Treponema maltophilum	0.0314591		Actinomyces oris	0.0412698
Fusobacterium nucleatum_subsp._animalis	0.0451649		Pseudoramibacter alactolyticus	0.0208593		Actinomyces oricola	0.042572		Oribacterium sinus	0.0305341		Bacteroides heparinolyticus	0.0409688
Treponema maltophilum	0.0446064		Alloprevotella rava	0.0199871		Bifidobacterium dentium	0.0415133		Schaalia cardiffensis	0.0301112		Actinomyces israelii	0.03831
Pseudoleptotrichia goodfellowii	0.043949		Prevotella nanceiensis	0.0190435		Pseudoramibacter alactolyticus	0.0414069		Actinomyces oricola	0.0294523		Oribacterium sinus	0.0291277
Bacteroides heparinolyticus	0.0437047		Selenomonas dianae	0.0166998		Mycoplasma salivarium	0.034616		Mycoplasma salivarium	0.0284717		Fusobacterium nucleatum_subsp._animalis	0.0273951
Mycoplasma salivarium	0.0431314		Prevotella marshii	0.0161241		Neisseria bacilliformis	0.0304391		Prevotella marshii	0.0265793		Olsenella uli	0.0250574
Acidipropionibacterium acidifaciens	0.0412486		Veillonella rogosae	0.0149525		Lancefieldella parvula	0.0292144		Pseudoleptotrichia goodfellowii	0.0243873		Prevotella nanceiensis	0.0245662
Prevotella marshii	0.038757		Prevotella buccae	0.0145846		Prevotella nanceiensis	0.0237832		Veillonella rogosae	0.0188104		Arachnia rubra	0.0242491
Actinomyces israelii	0.0376442		Bifidobacterium dentium	0.0134926		Veillonella rogosae	0.0229268		Lancefieldella parvula	0.0180449		Pseudoleptotrichia goodfellowii	0.0236141
Lancefieldella parvula	0.0355012		Oribacterium sinus	0.0110831		Pyramidobacter piscolens	0.0207067		Actinomyces oris	0.017021		Mycoplasma faucium	0.0235612
Treponema lecithinolyticum	0.0353282		Shuttleworthia satelles	0.0107023		Selenomonas flueggei	0.0195724		Treponema lecithinolyticum	0.0169046		Capnocytophaga gingivalis	0.0205167
Alloprevotella rava	0.0307576		Streptococcus sobrinus	0.00939013		Treponema parvum	0.0155838		Scardovia wiggsiae	0.0129754		Pseudoramibacter alactolyticus	0.0183865
Prevotella nanceiensis	0.0307048		Prevotella salivae	0.00879499		Mycoplasma faucium	0.0149772		Prevotella buccae	0.011759		Porphyromonas catoniae	0.0176887
Neisseria cinerea	0.0256818		Acidipropionibacterium acidifaciens	0.00774146		Campylobacter curvus	0.0148861		Fusobacterium nucleatum_subsp._animalis	0.011404		Alloprevotella rava	0.0173471
Oribacterium asaccharolyticum	0.0246848		Treponema parvum	0.00591162		Slackia exigua	0.0128587		Bifidobacterium dentium	0.0104607		Neisseria cinerea	0.0155219
Oribacterium sinus	0.0234531		Cryptobacterium curtum	0.00305587		Cryptobacterium curtum	0.0112329		Bulleidia extructa	0.0090791		Slackia exigua	0.0150944
Prevotella buccae	0.0186965		Ligilactobacillus salivarius	0.00286721		Bulleidia extructa	0.00921023		Slackia exigua	0.0080761		Prevotella buccae	0.0140356
Pseudoramibacter alactolyticus	0.0164831		Porphyromonas catoniae	0.00137389		Acidipropionibacterium acidifaciens	0.00797374		Streptococcus sobrinus	0.00787816		Veillonella rogosae	0.0110849
Veillonella rogosae	0.0161595		Bacteroides heparinolyticus	0		Neisseria cinerea	0.00785024		Ligilactobacillus salivarius	0.00534367		Treponema lecithinolyticum	0.0105267
Slackia exigua	0.0146787		Neisseria cinerea	0		Arachnia rubra	0.0072385		Oribacterium asaccharolyticum	0.00383979		Treponema parvum	0.00711935
Mycoplasma faucium	0.0113686		Capnocytophaga gingivalis	0		Oribacterium sinus	0.00684883		Treponema parvum	0.00375117		Treponema pectinovorum	0.00696219
Treponema parvum	0.00702208		Treponema pectinovorum	0		Shuttleworthia satelles	0.00436433		Mycoplasma faucium	0.0028878		Pyramidobacter piscolens	0.00648203
Bulleidia extructa	0.00598104		Bulleidia extructa	0		Treponema pectinovorum	0.00371465		Shuttleworthia satelles	0.00269444		Prevotella pleuritidis	0.00459558
Pyramidobacter piscolens	0.00556924		Actinomyces israelii	0		Oribacterium asaccharolyticum	0.00282318		Treponema pectinovorum	0.00249418		Shuttleworthia satelles	0.00454902
Shuttleworthia satelles	0.00483936		Pyramidobacter piscolens	0		Selenomonas dianae	0.00261675		Pseudoramibacter alactolyticus	0.00194051		Bulleidia extructa	0.00416357
Treponema pectinovorum	0.00382536		Mycoplasma faucium	0		Ligilactobacillus salivarius	0.00215956		Pyramidobacter piscolens	0.000675373		Cryptobacterium curtum	0.00206629
Cryptobacterium curtum	0.00304123		Scardovia wiggsiae	0		Actinomyces oris	0		Cryptobacterium curtum	0.00048241		Schaalia odontolytica	0
